# Supplementary material for: A hypomorphic SRD5A2 haplotype with a potential founder effect: composed of common variants in individuals with 5α-reductase type 2 deficiency from South China
Source: Biol Sex Differ. 2026 Feb 11;17:50. doi: 10.1186/s13293-026-00847-3 (PMC12998017; doi:10.1186/s13293-026-00847-3)
Supplement: Supplementary file 1 — Additional file 1. [file 13293_2026_847_MOESM1_ESM.xlsx]

## Sheet: S1
Supplementary table S1. The haplotype and phenotype information of individuals with 5α-RD2 deficiency.
ID	Gender	Karyotype	Age	Method	Hypospadias(0=absence,1=presence)	Microphallus (0=absence,1=presence)	Cryptorchidism(0=absence,1=presence)	Other abnormal external genitalia phenotype except hypospadias,microphallus and cryptorchidism, for example, small testes,bifid scrotum (0=absence,1=presence)	Diagnosis	Genetic findings	Chr2:31805706 rs523349 c.265C>G	Chr2:31754395 rs9332964 c.680G>A	Haplotypes (c.265-c.680 WT: C-G Hap1: G-G Hap2: C-A Hap3: G-A)	The method for assigning haplotypes
DSD-1-1	Male	-	6.2	DSD panel	0	1	0	0	5α-RD2 deficiency	SRD5A2(NM_000348.4):c.607G>A p.(Gly203Ser),Het; SRD5A2(NM_000348.4):c.680G>A p.(Arg227Gln),Het	GG	GA	-Hap1- -Hap3-	phased by oneself
DSD-1-2	Male	-	1.66667	WES	0	1	1	1	5α-RD2 deficiency	SRD5A2(NM_000348.4):c.16C>T p.(Gln6Ter),Het; SRD5A2(NM_000348.4):c.680G>A p.(Arg227Gln),Het	GG	GA	-Hap1- -Hap3-	phased by oneself
DSD-1-3	Male	-	-	WES	0	1	0	0	5α-RD2 deficiency	SRD5A2(NM_000348.4):c.16G>T p.(Gln6Ter),Het; SRD5A2(NM_000348.4):c.737G>A p.(Arg246Gln),Het	CG	GG	-WT- -Hap1-	phased by oneself
DSD-1-4	Male	-	1.25	WES	1	1	0	1	5α-RD2 deficiency	SRD5A2(NM_000348.4):c.16C>T p.(Gln6Term),Het; SRD5A2(NM_000348.4):c.196G>A p.(Gly66Arg),Het	CG	GG	-WT- -Hap1-	phased by oneself
DSD-1-5	Male	-	5.5	DSD panel	0	1	0	1	5α-RD2 deficiency	SRD5A2(NM_000348.4):c.680G>A p.Arg227Gln,Hom	CC	AA	-Hap2- -Hap2-	phased by oneself
DSD-1-6	Male	-	1.25	WES	0	1	0	0	5α-RD2 deficiency	SRD5A2(NM_000348.4):c.677G>A p.(Arg226Gln),Hom	GG	AA	-Hap3- -Hap3-	phased by oneself
DSD-1-7	Male	-	0.416667	WES	1	1	0	0	5α-RD2 deficiency	SRD5A2(NM_000348.4):c.680G>A p.Arg227Gln,Hom	GG	AA	-Hap3- -Hap3-	phased by oneself
DSD-1-8	Male	-	0.666667	WES	0	1	0	0	5α-RD2 deficiency	SRD5A2(NM_000348.4):c.680G>A p.Arg227Gln,Hom	GG	AA	-Hap3- -Hap3-	phased by oneself
DSD-1-9	Male	-	6	WES	1	1	0	0	5α-RD2 deficiency	SRD5A2(NM_000348.4):c.680G>A p.Arg227Gln,Hom	GG	AA	-Hap3- -Hap3-	phased by oneself
DSD-1-10	Male	-	0.416667	WES	0	1	0	1	5α-RD2 deficiency	SRD5A2(NM_000348.4):c.680G>A p.Arg227Gln,Hom	GG	AA	-Hap3- -Hap3-	phased by oneself
DSD-1-11	Male	-	0.333333	WES	1	1	0	1	5α-RD2 deficiency	SRD5A2(NM_000348.4):c.680G>A p.Arg227Gln,Hom	GG	AA	-Hap3- -Hap3-	phased by oneself
DSD-1-12	Male	-	0.583333	WES	0	1	0	1	5α-RD2 deficiency	SRD5A2(NM_000348.4):c.680G>A p.Arg227Gln,Hom	GG	AA	-Hap3- -Hap3-	phased by oneself
DSD-1-13	Male	-	11	WES	0	1	0	0	5α-RD2 deficiency	SRD5A2(NM_000348.4):c.680G>A p.Arg227Gln,Hom	GG	AA	-Hap3- -Hap3-	phased by oneself
DSD-1-14	Male	-	1	WES	1	1	0	1	5α-RD2 deficiency	SRD5A2(NM_000348.4):c.677G>A p.(Arg226Gln),Hom	GG	AA	-Hap3- -Hap3-	phased by oneself
DSD-1-15	Male	-	0.25	WES	1	1	0	0	5α-RD2 deficiency	SRD5A2(NM_000348.4):c.677G>A p.(Arg226Gln),Hom	GG	AA	-Hap3- -Hap3-	phased by oneself
DSD-1-16	Male	-	2	WES	0	1	0	0	5α-RD2 deficiency	SRD5A2(NM_000348.4):c.680G>A p.Arg227Gln,Hom	GG	AA	-Hap3- -Hap3-	phased by oneself
DSD-1-17	Male	-	1	WES	1	1	0	0	5α-RD2 deficiency	SRD5A2(NM_000348.4):c.680G>A p.Arg227Gln,Hom	GG	AA	-Hap3- -Hap3-	phased by oneself
DSD-1-18	Male	-	0.0833333	WES	0	0	0	0	5α-RD2 deficiency	SRD5A2(NM_000348.4):c.680G>A p.Arg227Gln,Hom	GG	AA	-Hap3- -Hap3-	phased by oneself
DSD-1-19	Male	-	1.08333	WES	0	1	0	0	5α-RD2 deficiency	SRD5A2(NM_000348.4):c.680G>A p.Arg227Gln,Hom	GG	AA	-Hap3- -Hap3-	phased by oneself
DSD-1-20	Male	-	8.83333	WES	0	1	0	0	5α-RD2 deficiency	SRD5A2(NM_000348.4):c.680G>A p.Arg227Gln,Hom	GG	AA	-Hap3- -Hap3-	phased by oneself
DSD-1-21	Male	-	3.75	WES	1	1	0	0	5α-RD2 deficiency	SRD5A2(NM_000348.4):c.680G>A p.Arg227Gln,Hom	GG	AA	-Hap3- -Hap3-	phased by oneself
DSD-1-22	Female	46,XY	0.166667	WES	1	1	0	0	5α-RD2 deficiency	SRD5A2(NM_000348.4):c.680G>A p.Arg227Gln,Hom	GG	AA	-Hap3- -Hap3-	phased by oneself
DSD-1-23	Male	-	1	WES	0	1	0	1	5α-RD2 deficiency	SRD5A2(NM_000348.4):c.604G>A p.(Gly202Ser),Het; SRD5A2(NM_000348.4):c.677G>A p.(Arg226Gln),Het	CG	GA	unknown	-
DSD-1-24	Male	-	9	WES	0	1	0	0	5α-RD2 deficiency	SRD5A2(NM_000348.4):c.680G>A p.(Arg227Gln),Het; SRD5A2(NM_000348.4):c.734G>A p.(Arg245Gln),Het	CG	GA	unknown	-
DSD-1-25	Male	-	0.333333	WES	0	0	1	1	5α-RD2 deficiency	SRD5A2(NM_000348.4):c.607G>A p.(Gly203Ser),Het; SRD5A2(NM_000348.4):c.680G>A p.(Arg227Gln),Het	CG	GA	unknown	-
DSD-1-26	Female	46,XY	1	WES	0	0	0	1	5α-RD2 deficiency	SRD5A2(NM_000348.4):c.59T>C p.(Leu20Pro),Het; SRD5A2(NM_000348.4):c.680G>A p.(Arg227Gln),Het	CG	GA	unknown	-
DSD-1-27	Male	-	8.25	DSD panel	0	0	0	0	5α-RD2 deficiency	SRD5A2(NM_000348.4):c.680G>A p.(Arg227Gln),Het; SRD5A2(NM_000348.4):c.737G>A p.(Arg246Gln),Het	CG	GA	unknown	-
DSD-1-28	Male	-	0.666667	DSD panel	0	1	0	0	5α-RD2 deficiency	SRD5A2(NM_000348.4):c.680G>A p.Arg227Gln,Hom	GG	AA	-Hap3- -Hap3-	phased by oneself
DSD-1-29	Male	-	0.416667	DSD panel	0	1	0	0	5α-RD2 deficiency	SRD5A2(NM_000348.4):c.680G>A p.(Arg227Gln),Het; SRD5A2(NM_000348.4):c.656delT p.(Phe219Serfs),Het;	CC	GA	-WT- -Hap2-	phased by oneself
DSD-1-30	Male	-	12.1667	DSD panel	0	1	0	0	5α-RD2 deficiency	SRD5A2(NM_000348.4):c.680G>A p.(Arg227Gln),Het; SRD5A2(NM_000348.4):c.679C>T p.(Arg227Term),Het;	CC	GA	-WT- -Hap2-	phased by oneself
DSD-1-31	Male	-	3.58333	DSD panel	0	1	0	0	5α-RD2 deficiency	SRD5A2(NM_000348.4):c.680G>A p.Arg227Gln,Hom	CC	AA	-Hap2- -Hap2-	phased by oneself
DSD-1-32	Male	-	10	DSD panel	0	1	0	0	5α-RD2 deficiency	SRD5A2(NM_000348.4):c.680G>A p.Arg227Gln,Hom	CC	AA	-Hap2- -Hap2-	phased by oneself
DSD-1-33	Male	-	4.25	DSD panel	0	1	0	0	5α-RD2 deficiency	SRD5A2(NM_000348.4):c.680G>A p.Arg227Gln,Hom	CC	AA	-Hap2- -Hap2-	phased by oneself
DSD-1-34	Male	-	0.666667	DSD panel	0	1	0	0	5α-RD2 deficiency	SRD5A2(NM_000348.4):c.680G>A p.Arg227Gln,Hom	CC	AA	-Hap2- -Hap2-	phased by oneself
DSD-1-35	Male	-	1.33333	DSD panel	0	0	1	0	5α-RD2 deficiency	SRD5A2(NM_000348.4):c.680G>A p.(Arg227Gln),Het; SRD5A2(NM_000348.4):c.607G>A p.Gly203Ser),Het	CC	GA	-WT- -Hap2-	phased by oneself
DSD-1-36	Male	-	6	DSD panel	0	1	0	0	5α-RD2 deficiency	SRD5A2(NM_000348.4):c.680G>A p.Arg227Gln,Hom	CC	AA	-Hap2- -Hap2-	phased by oneself
DSD-1-37	Male	-	3	DSD panel	0	1	0	1	5α-RD2 deficiency	SRD5A2(NM_000348.4):c.680G>A p.Arg227Gln,Hom	GG	AA	-Hap3- -Hap3-	phased by oneself
DSD-1-38	Male	-	0.5	WES	0	1	0	0	5α-RD2 deficiency	SRD5A2(NM_000348.4):c.680G>A p.Arg227Gln,Hom	GG	AA	-Hap3- -Hap3-	phased by oneself
DSD-1-39	Male	-	1	WES	1	1	0	1	5α-RD2 deficiency	SRD5A2(NM_000348.4):c.680G>A p.Arg227Gln,Hom	GG	AA	-Hap3- -Hap3-	phased by oneself
