# Supplementary material for: A hypomorphic SRD5A2 haplotype with a potential founder effect: composed of common variants in individuals with 5α-reductase type 2 deficiency from South China
Source: Biol Sex Differ. 2026 Feb 11;17:50. doi: 10.1186/s13293-026-00847-3 (PMC12998017; doi:10.1186/s13293-026-00847-3)
Supplement: Supplementary file 2 — Additional file 2. [file 13293_2026_847_MOESM2_ESM.xlsx]

## Sheet: S2
Supplementary table S2. Family information of the five individuals with 5α-RD2 deficiency who failed to assign haplotypes.
Family ID	Individual ID	Member type	Chr2:31805706 rs523349 c.265C>G	Chr2:31754395 rs9332964 c.680G>A	Haplotypes (c.265-c.680 WT: C-G Hap1: G-G Hap2: C-A Hap3: G-A)
DSD-1-23-FAM	DSD-1-23	child	CG	GA	unknown
DSD-1-23-FAM	DSD-1-23-F	father	unknown	unknown	unknown
DSD-1-23-FAM	DSD-1-23-M	mother	unknown	unknown	unknown
DSD-1-24-FAM	DSD-1-24	child	CG	GA	unknown
DSD-1-24-FAM	DSD-1-24-F	father	unknown	GA	unknown
DSD-1-24-FAM	DSD-1-24-M	mother	unknown	GG	unknown
DSD-1-25-FAM	DSD-1-25	child	CG	GA	unknown
DSD-1-25-FAM	DSD-1-25-F	father	unknown	unknown	unknown
DSD-1-25-FAM	DSD-1-25-M	mother	unknown	unknown	unknown
DSD-1-26-FAM	DSD-1-26	child	CG	GA	unknown
DSD-1-26-FAM	DSD-1-26-F	father	unknown	GG	unknown
DSD-1-26-FAM	DSD-1-26-M	mother	unknown	GA	unknown
DSD-1-27-FAM	DSD-1-27	child	CG	GA	unknown
DSD-1-27-FAM	DSD-1-27-F	father	unknown	unknown	unknown
DSD-1-27-FAM	DSD-1-27-M	mother	unknown	unknown	unknown
