# Supplementary material for: A hypomorphic SRD5A2 haplotype with a potential founder effect: composed of common variants in individuals with 5α-reductase type 2 deficiency from South China
Source: Biol Sex Differ. 2026 Feb 11;17:50. doi: 10.1186/s13293-026-00847-3 (PMC12998017; doi:10.1186/s13293-026-00847-3)
Supplement: Supplementary file 3 — Additional file 3. [file 13293_2026_847_MOESM3_ESM.xlsx]

## Sheet: S3
Supplementary table S3. The haplotype and phenotype information of individuals with non-5α-RD2 deficiency DSD.
ID	Gender	Age	Genetic testing method	Hypospadias(0=absence,1=presence)	Microphallus (0=absence,1=presence)	Cryptorchidism(0=absence,1=presence)	other abnormal external genitalia phenotype except hypospadias,microphallus and cryptorchidism, for example, small testes,bifid scrotum (0=absence,1=presence)	Genetic results	Genetic findings	Chr2:31805706 rs523349 c.265C>G	Chr2:31754395 rs9332964 c.680G>A	Haplotypes (c.265-c.680 WT: C-G Hap1: G-G Hap2: C-A Hap3: G-A)	The method for assigning haplotypes
DSD-2-1	Male	0.0125	WES	0	1	1	0	positive	CHD7(NM_017780.4):c.5101C>A p.(Gln1701Lys),het; 8q12.2,chr8:?_61707544-61707686_?,142bp,CHD7 exon4 deletion	GC	GG	-WT- -Hap1-	phased by oneself
DSD-2-2	Male	2	WES	0	1	0	0	positive	Paternal uniparental disomy of chromosome 15	GC	GG	-WT- -Hap1-	phased by oneself
DSD-2-3	Male	1.41667	DSD panel	1	1	0	0	negative	-	GC	GG	-WT- -Hap1-	phased by oneself
DSD-2-4	Male	5	WES	0	0	1	1	positive	HSD17B3(NM_000197.2):c.153A>G p.(Ala51=),het; HSD17B3(NM_000197.2):c.376G>A p.(Gly126Arg),het	GC	GG	-WT- -Hap1-	phased by oneself
DSD-2-5	Male	0.583333	DSD panel	1	1	0	1	negative	-	GC	GG	-WT- -Hap1-	phased by oneself
DSD-2-6	Male	1.16667	DSD panel	1	1	1	1	negative	-	GC	GG	-WT- -Hap1-	phased by oneself
DSD-2-7	Male	0.0833333	DSD panel	1	1	0	0	negative	-	CC	GG	-WT- -WT-	phased by oneself
DSD-2-8	Male	0.416667	DSD panel	1	1	0	0	negative	-	GC	GG	-WT- -Hap1-	phased by oneself
DSD-2-9	Male	7	DSD panel	0	1	0	0	negative	-	GG	GG	-Hap1- -Hap1	phased by oneself
DSD-2-10	Male	1	WES	1	1	0	0	negative	-	GC	GG	-WT- -Hap1-	phased by oneself
DSD-2-11	Male	8.41667	DSD panel	0	1	0	0	negative	-	GC	GG	-WT- -Hap1-	phased by oneself
DSD-2-12	Male	11	DSD panel	0	1	0	0	negative	-	GC	GG	-WT- -Hap1-	phased by oneself
DSD-2-13	Male	10.5	DSD panel	0	1	0	0	negative	-	GC	GG	-WT- -Hap1-	phased by oneself
DSD-2-14	Male	1.58333	DSD panel	0	1	0	0	negative	-	GG	GA	-Hap1- -Hap3-	phased by oneself
DSD-2-15	Male	29	DSD panel	0	0	0	1	negative	-	GG	GG	-Hap1- -Hap1	phased by oneself
DSD-2-16	Male	0.75	WES	1	1	0	1	negative	-	GC	GG	-WT- -Hap1-	phased by oneself
DSD-2-17	Male	4	WES	1	1	0	0	negative	-	GG	GG	-Hap1- -Hap1	phased by oneself
DSD-2-18	Male	3	WES	1	1	0	0	negative	-	GC	GG	-WT- -Hap1-	phased by oneself
DSD-2-19	Male	1	DSD panel	0	0	1	0	negative	-	GG	GG	-Hap1- -Hap1	phased by oneself
DSD-2-20	Male	3.41667	DSD panel	0	1	0	1	negative	-	GG	GG	-Hap1- -Hap1	phased by oneself
DSD-2-21	Male	34	DSD panel	0	0	0	1	negative	-	GC	GG	-WT- -Hap1-	phased by oneself
DSD-2-22	Male	1.66667	WES	1	1	0	0	positive	HSD17B3(NM_000197.1):c.389A>G p.(Asn130Ser),Het; HSD17B3(NM_000197.1):c.242C>T p.(Thr81Met),Het	CC	GG	-WT- -WT-	phased by oneself
DSD-2-23	Male	11.9167	DSD panel	0	1	0	0	negative	-	GC	GG	-WT- -Hap1-	phased by oneself
DSD-2-24	Male	7	DSD panel	0	1	0	0	negative	-	GC	GG	-WT- -Hap1-	phased by oneself
DSD-2-25	Male	8.16667	DSD panel	0	1	0	0	negative	-	GC	GG	-WT- -Hap1-	phased by oneself
DSD-2-26	Male	1.83333	DSD panel	0	0	0	1	negative	-	GC	GG	-WT- -Hap1-	phased by oneself
DSD-2-27	Male	8.33333	DSD panel	0	0	0	1	negative	-	GC	GG	-WT- -Hap1-	phased by oneself
DSD-2-28	Male	8	WES	1	1	1	0	negative	-	GC	GG	-WT- -Hap1-	phased by oneself
DSD-2-29	Male	15	WES	1	1	0	0	positive	AR(NM_000044.6):c.1705G>T p.(Gly569Trp),Hemizygous	GG	GG	-Hap1- -Hap1	phased by oneself
DSD-2-30	Male	5.41667	DSD panel	0	0	1	0	negative	-	GC	GG	-WT- -Hap1-	phased by oneself
DSD-2-31	Male	5	WES	1	1	1	0	negative	-	GC	GG	-WT- -Hap1-	phased by oneself
DSD-2-32	Male	5	WES	1	1	0	1	negative	-	GG	GG	-Hap1- -Hap1	phased by oneself
DSD-2-33	Male	11	WES	1	1	0	0	negative	-	GC	GG	-WT- -Hap1-	phased by oneself
DSD-2-34	Male	0.0166667	WES	1	1	0	0	negative	-	GG	GG	-Hap1- -Hap1	phased by oneself
DSD-2-35	Male	6	WES	1	1	0	0	positive	GATA4(NM_002052.4),c.85G>T p.(Gly29Cys),Het	GC	GG	-WT- -Hap1-	phased by oneself
DSD-2-36	Male	7.91667	DSD panel	0	1	0	0	negative	-	GC	GG	-WT- -Hap1-	phased by oneself
DSD-2-37	Male	11	DSD panel	0	1	0	0	negative	-	GG	GG	-Hap1- -Hap1	phased by oneself
DSD-2-38	Male	6	DSD panel	0	1	0	0	negative	-	GG	GG	-Hap1- -Hap1	phased by oneself
DSD-2-39	Male	0.0025	WES	0	0	1	0	positive	DST(NM_001144769):c.4231G>A p.(Glu1411Lys),Het; DST(NM_001144769):c.20611C>T p.(Arg6871Trp),Het.	GC	GG	-WT- -Hap1-	phased by oneself
DSD-2-40	Male	0.0025	WES	0	0	1	0	positive	DST(NM_001144769):c.4231G>A p.(Glu1411Lys),Het; DST(NM_001144769):c.20611C>T p.(Arg6871Trp),Het.	GC	GG	-WT- -Hap1-	phased by oneself
DSD-2-41	Male	1	WES	0	0	1	0	negative	-	GG	GG	-Hap1- -Hap1	phased by oneself
DSD-2-42	Male	0.416667	WES	1	1	1	0	positive	MCPH1(NM_024596.4):c.29T>G p.(Val10Gly),Het; MCPH1(NM_024596.4):c.215C>T p.(Ser72Leu),Het;	GC	GG	-WT- -Hap1-	phased by oneself
DSD-2-43	Male	5	WES	0	1	1	1	negative	-	GC	GG	-WT- -Hap1-	phased by oneself
DSD-2-44	Male	2	WES	0	1	0	1	negative	-	GG	GG	-Hap1- -Hap1	phased by oneself
DSD-2-45	Male	10	WES	0	0	1	1	negative	-	GC	GG	-WT- -Hap1-	phased by oneself
DSD-2-46	Male	8	WES	1	1	0	0	positive	MAP3K1(NM_005921.1):c.3068G>A p.(Arg1023His),Het	GC	GG	-WT- -Hap1-	phased by oneself
DSD-2-47	Male	8	WES	0	1	0	0	negative	-	GG	GG	-Hap1- -Hap1	phased by oneself
DSD-2-48	Male	0.166667	WES	1	1	0	0	positive	Yp11.32-q12,chrY:1-59373566,59.37Mb,duplication	GC	GG	-WT- -Hap1-	phased by oneself
DSD-2-49	Male	0.833333	WES	0	0	1	0	negative	-	GC	GG	-WT- -Hap1-	phased by oneself
DSD-2-50	Male	0.5	WES	1	1	0	0	negative	-	GC	GG	-WT- -Hap1-	phased by oneself
DSD-2-51	Male	5	WES	0	1	1	0	positive	chr17:14110077-15492591,1.38Mb,Deletion,Het	GC	GG	-WT- -Hap1-	phased by oneself
DSD-2-52	Male	2	WES	1	1	1	1	negative	-	GC	GG	-WT- -Hap1-	phased by oneself
DSD-2-53	Male	2	WES	0	0	1	0	positive	AR(NM_000044.3):c.2607+1G>A,Hemizygous	GC	GG	-WT- -Hap1-	phased by oneself
DSD-2-54	Male	21	WES	0	1	0	0	negative	-	GC	GG	-WT- -Hap1-	phased by oneself
DSD-2-55	Male	0.416667	WES	0	1	1	0	negative	-	GC	GG	-WT- -Hap1-	phased by oneself
DSD-2-56	Male	2	WES	1	1	0	0	positive	NRIP1(NM_003489.3):c.2705T>G p.(Phe902Cys),Hom	GC	GG	-WT- -Hap1-	phased by oneself
DSD-2-57	Male	3	WES	1	1	0	0	negative	-	GC	GG	-WT- -Hap1-	phased by oneself
DSD-2-58	Male	8	WES	0	0	0	1	negative	-	GC	GG	-WT- -Hap1-	phased by oneself
DSD-2-59	Male	1	WES	1	1	0	1	negative	-	GC	GG	-WT- -Hap1-	phased by oneself
DSD-2-60	Male	2.16667	WES	0	0	0	1	negative	-	GG	GG	-Hap1- -Hap1	phased by oneself
DSD-2-61	Male	2.91667	WES	0	1	1	0	negative	-	GC	GG	-WT- -Hap1-	phased by oneself
DSD-2-62	Male	4	WES	0	1	0	1	negative	-	GC	GG	-WT- -Hap1-	phased by oneself
DSD-2-63	Male	2	WES	0	1	0	0	negative	-	GC	GG	-WT- -Hap1-	phased by oneself
DSD-2-64	Male	5	WES	0	0	0	1	positive	CYP21A2(NM_000500.9):c.518T>A p.(Ile173Asn),Hom	GC	GG	-WT- -Hap1-	phased by oneself
DSD-2-65	Male	6.08333	WES	0	0	1	0	positive	GLI2(NM_005270.5):c.1189del p.(Val397CysfsTer124),Het; chr16:15489705-16441417,0.95Mb,Duplication	GC	GG	-WT- -Hap1-	phased by oneself
DSD-2-66	Male	0.0833333	WES	0	1	0	0	negative	-	GG	GG	-Hap1- -Hap1	phased by oneself
DSD-2-67	Male	1	WES	1	1	0	1	positive	GATA4(NM_002052.4):c.85G>T p.(Gly29Cys),Het	GC	GG	-WT- -Hap1-	phased by oneself
DSD-2-68	Male	9	WES	0	1	0	1	negative	-	GC	GG	-WT- -Hap1-	phased by oneself
DSD-2-69	Male	5	WES	0	0	0	1	negative	-	GC	GG	-WT- -Hap1-	phased by oneself
DSD-2-70	Male	3	WES	0	0	1	1	negative	-	GC	GG	-WT- -Hap1-	phased by oneself
DSD-2-71	Male	11	WES	0	1	0	1	negative	-	GC	GG	-WT- -Hap1-	phased by oneself
DSD-2-72	Male	6	WES	0	0	0	0	positive	FGFR1(NM_015850.3):c.1111delC p.(Leu371fs),Het	GG	GG	-Hap1- -Hap1	phased by oneself
DSD-2-73	Male	2	WES	0	1	0	0	negative	-	GG	GG	-Hap1- -Hap1	phased by oneself
DSD-2-74	Male	15	WES	0	0	0	1	positive	MAP3K1(NM_005921.2):c.633+2dup,Het	GC	GG	-WT- -Hap1-	phased by oneself
DSD-2-75	Male	0.5	WES	0	1	0	0	negative	-	GG	GG	-Hap1- -Hap1	phased by oneself
DSD-2-76	Male	9	WES	0	1	0	1	negative	-	GC	GG	-WT- -Hap1-	phased by oneself
DSD-2-77	Male	9	WES	0	1	0	0	negative	-	GG	GG	-Hap1- -Hap1	phased by oneself
DSD-2-78	Male	10	WES	0	1	0	0	negative	-	GC	GG	-WT- -Hap1-	phased by oneself
DSD-2-79	Male	0.416667	WES	0	1	0	0	negative	-	GC	GG	-WT- -Hap1-	phased by oneself
DSD-2-80	Male	1.91667	WES	1	1	1	0	negative	-	GC	GG	-WT- -Hap1-	phased by oneself
DSD-2-81	Male	0.5	WES	1	0	0	0	negative	-	GC	GG	-WT- -Hap1-	phased by oneself
DSD-2-82	Male	4	WES	0	0	1	0	positive	CDC42(NM_001791.3):c.191A>G p.(Tyr64Cys)	GC	GG	-WT- -Hap1-	phased by oneself
DSD-2-83	Male	1	WES	0	1	1	0	positive	DHX37(NM_032656.3):c.923G>A p.(Arg308Gln),Het	GC	GG	-WT- -Hap1-	phased by oneself
DSD-2-84	Male	8	WES	0	0	1	0	negative	-	GC	GG	-WT- -Hap1-	phased by oneself
DSD-2-85	Male	4	WES	0	1	0	0	negative	-	GG	GG	-Hap1- -Hap1	phased by oneself
DSD-2-86	Male	2	WES	0	1	0	0	negative	-	GG	GA	-Hap1- -Hap3-	phased by oneself
DSD-2-87	Male	11	WES	0	0	0	1	negative	-	GC	GG	-WT- -Hap1-	phased by oneself
DSD-2-88	Male	1	DSD panel	1	0	0	0	negative	-	GG	GG	-Hap1- -Hap1	phased by oneself
DSD-2-89	Male	3	WES	0	0	1	1	negative	-	GG	GG	-Hap1- -Hap1	phased by oneself
DSD-2-90	Male	1.91667	DSD panel	1	0	0	0	negative	-	GG	GG	-Hap1- -Hap1	phased by oneself
DSD-2-91	Male	12	WES	0	1	0	1	positive	SEMA3A(NM_006080.2):c.1654C>T p.(Arg552Cys),Het	GC	GG	-WT- -Hap1-	phased by oneself
DSD-2-92	Male	2.33333	DSD panel	1	0	0	0	negative	-	GG	GG	-Hap1- -Hap1	phased by oneself
DSD-2-93	Male	5	WES	0	1	0	1	negative	-	GC	GG	-WT- -Hap1-	phased by oneself
DSD-2-94	Male	7	WES	0	1	0	1	negative	-	GC	GG	-WT- -Hap1-	phased by oneself
DSD-2-95	Male	6	WES	0	0	1	0	negative	-	GG	GG	-Hap1- -Hap1	phased by oneself
DSD-2-96	Male	1.41667	DSD panel	1	0	0	0	negative	-	GC	GG	-WT- -Hap1-	phased by oneself
DSD-2-97	Male	0.00833333	WES	0	0	1	0	negative	-	GC	GG	-WT- -Hap1-	phased by oneself
DSD-2-98	Male	4	WES	0	1	0	0	negative	-	GC	GG	-WT- -Hap1-	phased by oneself
DSD-2-99	Male	2	DSD panel	1	0	0	1	negative	-	CC	GG	-WT- -WT-	phased by oneself
DSD-2-100	Male	36	DSD panel	1	0	0	0	negative	-	GC	GG	-WT- -Hap1-	phased by oneself
DSD-2-101	Male	18	WES	0	0	0	1	positive	FGFR1(NM_015850.3):c.92-2A>C,Het	GC	GG	-WT- -Hap1-	phased by oneself
DSD-2-102	Male	25	WES	0	1	0	1	positive	FGFR1(NM_023110.3):c.142G>A p.(Gly48Ser),Het	GC	GG	-WT- -Hap1-	phased by oneself
DSD-2-103	Male	0.0666667	DSD panel	1	0	0	1	negative	-	GG	GG	-Hap1- -Hap1	phased by oneself
DSD-2-104	Male	3	WES	0	0	0	1	negative	-	GC	GG	-WT- -Hap1-	phased by oneself
DSD-2-105	Male	10.25	DSD panel	1	0	0	1	negative	-	GC	GG	-WT- -Hap1-	phased by oneself
DSD-2-106	Male	5	WES	0	1	0	1	positive	NR5A1(NM_004959.4):c.925G>A p.(Asp309Asn),Het	GC	GG	-WT- -Hap1-	phased by oneself
DSD-2-107	Male	1	DSD panel	1	0	0	1	negative	-	GC	GG	-WT- -Hap1-	phased by oneself
DSD-2-108	Male	0.416667	DSD panel	1	0	0	0	negative	-	GC	GG	-WT- -Hap1-	phased by oneself
DSD-2-109	Male	-	WES	0	1	0	0	negative	-	CC	GG	-WT- -WT-	phased by oneself
DSD-2-110	Male	6	WES	0	1	0	0	negative	-	GG	GG	-Hap1- -Hap1	phased by oneself
DSD-2-111	Male	8	WES	0	1	1	0	negative	-	GC	GG	-WT- -Hap1-	phased by oneself
DSD-2-112	Male	0.5	DSD panel	1	0	0	1	negative	-	GC	GG	-WT- -Hap1-	phased by oneself
DSD-2-113	Male	1	WES	0	1	1	0	positive	DHX37(NM_032656.4):c.923G>A p.(Arg308Gln),Het	GC	GG	-WT- -Hap1-	phased by oneself
DSD-2-114	Male	9	WES	0	1	0	0	negative	-	GC	GG	-WT- -Hap1-	phased by oneself
DSD-2-115	Male	3	WES	0	1	0	1	positive	SHOC2(NM_007373.3):c.4A>G p.(Ser2Gly),Het	GG	GA	-Hap1- -Hap3-	phased by oneself
DSD-2-116	Male	0.0333333	WES	0	1	0	0	positive	CHD7(NM_017780.3):c.1480C>T p.(Arg494*),Het	GC	GG	-WT- -Hap1-	phased by oneself
DSD-2-117	Male	0.0583333	WES	0	0	1	0	positive	SBDS(NM_016038.2):c.258+2T>C,Hom	GC	GG	-WT- -Hap1-	phased by oneself
DSD-2-118	Male	0.416667	WES	1	0	0	0	positive	chrX:53421648-53681101,0.26Mb,Duplication,Hemizygous	GG	GG	-Hap1- -Hap1	phased by oneself
DSD-2-119	Male	10	WES	0	1	0	1	negative	-	GG	GG	-Hap1- -Hap1	phased by oneself
DSD-2-120	Male	9	WES	0	0	1	0	negative	-	GG	GG	-Hap1- -Hap1	phased by oneself
DSD-2-121	Male	4	WES	1	0	0	0	negative	-	GC	GG	-WT- -Hap1-	phased by oneself
DSD-2-122	Male	3	WES	0	0	1	0	positive	NF1(NM_000267.3):c.3103A>G p.(Met1035Val),Het; NF1(NM_000267.3):c.5610-2A>G,Het	GG	GG	-Hap1- -Hap1	phased by oneself
DSD-2-123	Male	0.25	WES	0	1	0	0	negative	-	GG	GA	-Hap1- -Hap3-	phased by oneself
DSD-2-124	Male	2	WES	0	1	0	1	negative	-	GC	GG	-WT- -Hap1-	phased by oneself
DSD-2-125	Male	10	WES	0	1	1	0	positive	ABCC8(NM_000352.6):c.3976G>A p.(Glu1326Lys),Het; ABCC8(NM_000352.6):c.4258C>T p.(Arg1420Cys),Het	GC	GG	-WT- -Hap1-	phased by oneself
DSD-2-126	Male	0.833333	WES	0	1	0	0	negative	-	GC	GG	-WT- -Hap1-	phased by oneself
DSD-2-127	Male	8	WES	0	1	0	1	negative	-	GC	GA	unknown	-
DSD-2-128	Male	0.0333333	WES	1	0	1	0	negative	-	GC	GG	-WT- -Hap1-	phased by oneself
DSD-2-129	Male	8	WES	0	1	0	1	negative	-	GC	GG	-WT- -Hap1-	phased by oneself
DSD-2-130	Male	10	WES	0	1	0	1	negative	-	GC	GG	-WT- -Hap1-	phased by oneself
DSD-2-131	Male	5	WES	0	1	0	0	negative	-	GG	GG	-Hap1- -Hap1	phased by oneself
DSD-2-132	Male	-	WES	1	0	1	0	negative	-	GG	GG	-Hap1- -Hap1	phased by oneself
DSD-2-133	Male	10	WES	0	1	0	0	negative	-	GG	GA	-Hap1- -Hap3-	phased by oneself
DSD-2-134	Male	0.166667	WES	0	0	1	0	negative	-	GC	GG	-WT- -Hap1-	phased by oneself
DSD-2-135	Male	4	WES	0	0	1	0	positive	7q11.23,chr7:72431831-74223560,1.79Mb,deletion	GC	GG	-WT- -Hap1-	phased by oneself
DSD-2-136	Male	0.416667	WES	0	1	0	1	negative	-	GC	GG	-WT- -Hap1-	phased by oneself
DSD-2-137	Male	6	WES	0	0	0	1	negative	-	GG	GG	-Hap1- -Hap1	phased by oneself
DSD-2-138	Male	0.333333	WES	0	1	0	0	negative	-	GC	GG	-WT- -Hap1-	phased by oneself
DSD-2-139	Male	0.166667	WES	1	0	0	0	negative	-	GC	GG	-WT- -Hap1-	phased by oneself
DSD-2-140	Male	8	WES	0	1	1	0	negative	-	GG	GG	-Hap1- -Hap1	phased by oneself
DSD-2-141	Male	4	WES	1	0	0	1	negative	-	GC	GG	-WT- -Hap1-	phased by oneself
DSD-2-142	Male	11	WES	0	1	0	1	negative	-	GC	GG	-WT- -Hap1-	phased by oneself
DSD-2-143	Male	1	WES	0	1	0	0	positive	20q13.2-q13.33,chr20:50803223-62905150,12.11Mb,duplication; 22q13.31-q13.33,chr22:47433013-51219185,3.79Mb,deletion.	GG	GG	-Hap1- -Hap1	phased by oneself
DSD-2-144	Male	0.5	WES	1	0	0	0	negative	-	GC	GG	-WT- -Hap1-	phased by oneself
DSD-2-145	Male	17	WES	0	1	0	0	positive	NFKBIA(NM_020529.3):c.49del p.(Arg17AlafsTer4),Het	GC	GG	-WT- -Hap1-	phased by oneself
DSD-2-146	Male	3	WES	0	1	0	0	negative	-	GC	GG	-WT- -Hap1-	phased by oneself
DSD-2-147	Male	1	WES	0	1	1	0	positive	FGFR1(NM_001174067):c.2231T>C p.(Leu744Pro),Het	GC	GG	-WT- -Hap1-	phased by oneself
DSD-2-148	Male	0.166667	WES	0	0	1	0	positive	PLEC(NM_000445.3):c.3641G>A p.(Arg1214His),Het; PLEC(NM_000445.3):c.7970G>A p.(Arg2657Gln),Het	GG	GG	-Hap1- -Hap1	phased by oneself
DSD-2-149	Male	0.0416667	WES	1	0	1	1	positive	2p25.3-p22.1,chr2:45408-39944403,39Mb,Duplication	GG	GG	-Hap1- -Hap1	phased by oneself
DSD-2-150	Male	4	WES	0	1	0	0	negative	-	GG	GG	-Hap1- -Hap1	phased by oneself
DSD-2-151	Male	12	WES	0	0	0	1	negative	-	GG	GG	-Hap1- -Hap1	phased by oneself
DSD-2-152	Male	3	WES	0	0	1	0	negative	-	GG	GG	-Hap1- -Hap1	phased by oneself
DSD-2-153	Male	1	WES	0	0	1	0	negative	-	GG	GG	-Hap1- -Hap1	phased by oneself
DSD-2-154	Male	0.0216667	WES	0	0	1	0	negative	-	GC	GG	-WT- -Hap1-	phased by oneself
DSD-2-155	Male	8	WES	0	1	1	1	negative	-	GC	GG	-WT- -Hap1-	phased by oneself
DSD-2-156	Male	1	WES	1	0	0	0	negative	-	GC	GG	-WT- -Hap1-	phased by oneself
DSD-2-157	Male	0.416667	WES	0	1	0	1	negative	-	GC	GG	-WT- -Hap1-	phased by oneself
DSD-2-158	Male	12	WES	0	1	0	0	negative	-	GC	GG	-WT- -Hap1-	phased by oneself
DSD-2-159	Male	7	WES	0	1	0	0	negative	-	GC	GG	-WT- -Hap1-	phased by oneself
DSD-2-160	Male	1	WES	0	1	0	1	negative	-	GC	GG	-WT- -Hap1-	phased by oneself
DSD-2-161	Male	9	WES	0	0	1	1	negative	-	GC	GG	-WT- -Hap1-	phased by oneself
DSD-2-162	Male	0.416667	WES	1	0	0	0	negative	-	GC	GG	-WT- -Hap1-	phased by oneself
DSD-2-163	Male	1	WES	0	1	0	3	positive	DMD(NM_004006.2):c.8608C>T p.(Arg2870Ter),Hemizygous	GC	GG	-WT- -Hap1-	phased by oneself
DSD-2-164	Male	1	WES	1	0	0	1	negative	-	GG	GG	-Hap1- -Hap1	phased by oneself
DSD-2-165	Male	12	WES	0	1	0	0	negative	-	GC	GG	-WT- -Hap1-	phased by oneself
DSD-2-166	Male	1	WES	1	0	0	0	negative	-	GC	GG	-WT- -Hap1-	phased by oneself
DSD-2-167	Male	1	WES	0	0	1	0	positive	CUL7(NM_001168370):c.5163dupT p.(Asp1722fs),Het; CUL7(NM_001168370):c.2416C>T p.(Arg806*),Het	GC	GG	-WT- -Hap1-	phased by oneself
DSD-2-168	Male	4	WES	0	1	1	0	positive	AR(NM_000044.3):c.2659A>G p.(M887V),Hemizygous	GC	GG	-WT- -Hap1-	phased by oneself
DSD-2-169	Male	10.75	WES	0	0	0	1	negative	-	GG	GA	-Hap1- -Hap3-	phased by oneself
DSD-2-170	Male	9	WES	0	1	0	0	negative	-	GC	GG	-WT- -Hap1-	phased by oneself
DSD-2-171	Male	1	WES	1	0	0	0	negative	-	GC	GG	-WT- -Hap1-	phased by oneself
DSD-2-172	Male	2	WES	1	0	0	0	negative	-	GC	GG	-WT- -Hap1-	phased by oneself
DSD-2-173	Male	1	WES	1	0	0	1	negative	-	GC	GG	-WT- -Hap1-	phased by oneself
DSD-2-174	Male	0.666667	WES	1	0	0	0	negative	-	GC	GG	-WT- -Hap1-	phased by oneself
DSD-2-175	Male	0.583333	WES	0	1	0	0	negative	-	GC	GG	-WT- -Hap1-	phased by oneself
DSD-2-176	Male	11	WES	0	1	0	0	negative	-	GG	GA	-Hap1- -Hap3-	phased by oneself
DSD-2-177	Male	13	WES	0	1	0	0	negative	-	GG	GA	-Hap1- -Hap3-	phased by oneself
