# Supplementary material for: A hypomorphic SRD5A2 haplotype with a potential founder effect: composed of common variants in individuals with 5α-reductase type 2 deficiency from South China
Source: Biol Sex Differ. 2026 Feb 11;17:50. doi: 10.1186/s13293-026-00847-3 (PMC12998017; doi:10.1186/s13293-026-00847-3)
Supplement: Supplementary file 4 — Additional file 4. [file 13293_2026_847_MOESM4_ESM.xlsx]

## Sheet: S4
Supplementary table S4. Family information of the one individual with non-5α-RD2 deficiency DSD who failed to assign haplotypes.
Family ID	Individual ID	Member type	Chr2:31805706 rs523349 c.265C>G	Chr2:31754395 rs9332964 c.680G>A	Haplotypes (c.265-c.680 WT: C-G Hap1: G-G Hap2: C-A Hap3: G-A)
DSD-2-127-FAM	DSD-2-127	child	GC	GA	unknown
DSD-2-127-FAM	DSD-2-127-F	father	unknown	unknown	unknown
DSD-2-127-FAM	DSD-2-127-M	mother	unknown	unknown	unknown
