# Supplementary material for: A hypomorphic SRD5A2 haplotype with a potential founder effect: composed of common variants in individuals with 5α-reductase type 2 deficiency from South China
Source: Biol Sex Differ. 2026 Feb 11;17:50. doi: 10.1186/s13293-026-00847-3 (PMC12998017; doi:10.1186/s13293-026-00847-3)
Supplement: Supplementary file 5 — Additional file 5. [file 13293_2026_847_MOESM5_ESM.xlsx]

## Sheet: S5
Supplementary table S5. The haplotype information of the in-house controls.
ID	Age	Sex	Ethnic	Chr2:31805706 rs523349 c.265C>G	Chr2:31754395 rs9332964 c.680G>A	Haplotypes (c.265-c.680 WT: C-G Hap1: G-G Hap2: C-A Hap3: G-A)	The method for assigning haplotypes
control-1-1	41	female	the Han ethnic group	GC	GG	-WT- -Hap1-	phased by oneself
control-1-2	42	female	the Han ethnic group	GC	GG	-WT- -Hap1-	phased by oneself
control-1-3	48	female	the Zhuang ethnic group	GC	GG	-WT- -Hap1-	phased by oneself
control-1-4	65	female	the Han ethnic group	GC	GG	-WT- -Hap1-	phased by oneself
control-1-5	-	female	Chinese	GC	GG	-WT- -Hap1-	phased by oneself
control-1-6	41	male	the Han ethnic group	GC	GG	-WT- -Hap1-	phased by oneself
control-1-7	44	female	Chinese	GG	GG	-Hap1- -Hap1-	phased by oneself
control-1-8	42	female	the Han ethnic group	GC	GG	-WT- -Hap1-	phased by oneself
control-1-9	37	female	Chinese	GC	GG	-WT- -Hap1-	phased by oneself
control-1-10	-	female	Chinese	GC	AG	-WT- -Hap3-	phased by pedigree
control-1-11	38	female	the Han ethnic group	GC	GG	-WT- -Hap1-	phased by oneself
control-1-12	40	male	the Han ethnic group	GC	GG	-WT- -Hap1-	phased by oneself
control-1-13	-	female	Chinese	GC	GG	-WT- -Hap1-	phased by oneself
control-1-14	-	female	Chinese	GG	GG	-Hap1- -Hap1-	phased by oneself
control-1-15	43	female	the Zhuang ethnic group	GC	GG	-WT- -Hap1-	phased by oneself
control-1-16	33	female	the Han ethnic group	GC	GG	-WT- -Hap1-	phased by oneself
control-1-17	35	male	the Han ethnic group	GG	GG	-Hap1- -Hap1-	phased by oneself
control-1-18	52	male	the Zhuang ethnic group	GC	GG	-WT- -Hap1-	phased by oneself
control-1-19	42	male	Chinese	GC	GG	-WT- -Hap1-	phased by oneself
control-1-20	-	female	Chinese	GG	GG	-Hap1- -Hap1-	phased by oneself
control-1-21	47	female	Chinese	GG	GG	-Hap1- -Hap1-	phased by oneself
control-1-22	42	male	the Han ethnic group	GC	GG	-WT- -Hap1-	phased by oneself
control-1-23	49	female	the Zhuang ethnic group	GC	GG	-WT- -Hap1-	phased by oneself
control-1-24	35	female	the Han ethnic group	GC	GG	-WT- -Hap1-	phased by oneself
control-1-25	40	male	the Zhuang ethnic group	GG	GG	-Hap1- -Hap1-	phased by oneself
control-1-26	-	female	Chinese	GG	GG	-Hap1- -Hap1-	phased by oneself
control-1-27	45	female	the Zhuang ethnic group	GC	GG	-WT- -Hap1-	phased by oneself
control-1-28	44	male	the Han ethnic group	GC	GG	-WT- -Hap1-	phased by oneself
control-1-29	42	female	the Zhuang ethnic group	GC	GG	-WT- -Hap1-	phased by oneself
control-1-30	42	male	the Han ethnic group	GC	GG	-WT- -Hap1-	phased by oneself
control-1-31	38	female	the Zhuang ethnic group	GC	GG	-WT- -Hap1-	phased by oneself
control-1-32	44	male	the Han ethnic group	GC	GG	-WT- -Hap1-	phased by oneself
control-1-33	46	male	the Zhuang ethnic group	GC	GG	-WT- -Hap1-	phased by oneself
control-1-34	40	male	the Zhuang ethnic group	GC	GG	-WT- -Hap1-	phased by oneself
control-1-35	-	female	the Han ethnic group	GG	GG	-Hap1- -Hap1-	phased by oneself
control-1-36	36	male	the Han ethnic group	GG	GG	-Hap1- -Hap1-	phased by oneself
control-1-37	39	female	the Zhuang ethnic group	GG	GG	-Hap1- -Hap1-	phased by oneself
control-1-38	-	male	Chinese	GG	GG	-Hap1- -Hap1-	phased by oneself
control-1-39	36	male	Chinese	GC	GG	-WT- -Hap1-	phased by oneself
control-1-40	43	male	Chinese	GG	GG	-Hap1- -Hap1-	phased by oneself
control-1-41	39	female	the Han ethnic group	GC	GG	-WT- -Hap1-	phased by oneself
control-1-42	32	female	Chinese	GC	GG	-WT- -Hap1-	phased by oneself
control-1-43	-	female	the Han ethnic group	GC	GG	-WT- -Hap1-	phased by oneself
control-1-44	41	female	the Han ethnic group	GC	GG	-WT- -Hap1-	phased by oneself
control-1-45	-	male	Chinese	GG	AG	-Hap1- -Hap3-	phased by oneself
control-1-46	-	male	Chinese	GG	GG	-Hap1- -Hap1-	phased by oneself
control-1-47	-	female	Chinese	GC	GG	-WT- -Hap1-	phased by oneself
control-1-48	-	female	Chinese	GC	GG	-WT- -Hap1-	phased by oneself
control-1-49	44	female	the Han ethnic group	GC	GG	-WT- -Hap1-	phased by oneself
control-1-50	43	male	Chinese	GC	GG	-WT- -Hap1-	phased by oneself
control-1-51	40	female	the Han ethnic group	GC	GG	-WT- -Hap1-	phased by oneself
control-1-52	-	male	the Zhuang ethnic group	GC	GG	-WT- -Hap1-	phased by oneself
control-1-53	42	male	the Zhuang ethnic group	GC	GG	-WT- -Hap1-	phased by oneself
control-1-54	-	female	Chinese	GC	GG	-WT- -Hap1-	phased by oneself
control-1-55	32	female	the Han ethnic group	GC	GG	-WT- -Hap1-	phased by oneself
control-1-56	-	female	Chinese	GG	GG	-Hap1- -Hap1-	phased by oneself
control-1-57	36	female	Chinese	GG	GG	-Hap1- -Hap1-	phased by oneself
control-1-58	33	female	Chinese	GC	GG	-WT- -Hap1-	phased by oneself
control-1-59	36	female	the Zhuang ethnic group	GC	GG	-WT- -Hap1-	phased by oneself
control-1-60	36	male	the Han ethnic group	GG	AG	-Hap1- -Hap3-	phased by oneself
control-1-61	49	male	the Zhuang ethnic group	GC	GG	-WT- -Hap1-	phased by oneself
control-1-62	43	male	the Han ethnic group	GC	GG	-WT- -Hap1-	phased by oneself
control-1-63	47	female	the Han ethnic group	GG	GG	-Hap1- -Hap1-	phased by oneself
control-1-64	-	female	the Zhuang ethnic group	GG	GG	-Hap1- -Hap1-	phased by oneself
control-1-65	-	female	Chinese	GC	GG	-WT- -Hap1-	phased by oneself
control-1-66	45	male	the Han ethnic group	GC	GG	-WT- -Hap1-	phased by oneself
control-1-67	40	female	the Zhuang ethnic group	GC	GG	-WT- -Hap1-	phased by oneself
control-1-68	41	female	the Han ethnic group	GC	GG	-WT- -Hap1-	phased by oneself
control-1-69	-	female	Chinese	GG	GG	-Hap1- -Hap1-	phased by oneself
control-1-70	32	female	the Han ethnic group	GC	GG	-WT- -Hap1-	phased by oneself
control-1-71	58	male	the Han ethnic group	GG	GG	-Hap1- -Hap1-	phased by oneself
control-1-72	35	female	the Han ethnic group	GC	GG	-WT- -Hap1-	phased by oneself
control-1-73	45	male	the Han ethnic group	GC	GG	-WT- -Hap1-	phased by oneself
control-1-74	35	female	the Han ethnic group	GC	GG	-WT- -Hap1-	phased by oneself
control-1-75	-	female	Chinese	GC	GG	-WT- -Hap1-	phased by oneself
control-1-76	43	female	the Han ethnic group	GC	GG	-WT- -Hap1-	phased by oneself
control-1-77	44	male	the Han ethnic group	GC	GG	-WT- -Hap1-	phased by oneself
control-1-78	-	male	Chinese	GG	GG	-Hap1- -Hap1-	phased by oneself
control-1-79	-	female	Chinese	GC	GG	-WT- -Hap1-	phased by oneself
control-1-80	-	female	Chinese	GC	GG	-WT- -Hap1-	phased by oneself
control-1-81	35	male	the Han ethnic group	GC	GG	-WT- -Hap1-	phased by oneself
control-1-82	-	male	the Han ethnic group	GG	GG	-Hap1- -Hap1-	phased by oneself
control-1-83	39	male	the Zhuang ethnic group	GG	GG	-Hap1- -Hap1-	phased by oneself
control-1-84	36	male	the Zhuang ethnic group	GG	GG	-Hap1- -Hap1-	phased by oneself
control-1-85	-	female	Chinese	GG	GG	-Hap1- -Hap1-	phased by oneself
control-1-86	39	female	the Yao ethnic group	GC	GG	-WT- -Hap1-	phased by oneself
control-1-87	-	male	Chinese	GC	GG	-WT- -Hap1-	phased by oneself
control-1-88	-	female	Chinese	GC	GG	-WT- -Hap1-	phased by oneself
control-1-89	51	female	the Han ethnic group	GC	AG	-WT- -Hap3-	phased by pedigree
control-1-90	47	female	the Han ethnic group	GC	GG	-WT- -Hap1-	phased by oneself
control-1-91	31	male	the Han ethnic group	GC	AG	unknown	-
control-1-92	36	male	Chinese	GG	GG	-Hap1- -Hap1-	phased by oneself
control-1-93	34	female	the Han ethnic group	GG	GG	-Hap1- -Hap1-	phased by oneself
control-1-94	35	female	the Zhuang ethnic group	GC	GG	-WT- -Hap1-	phased by oneself
control-1-95	37	male	the Han ethnic group	GG	AG	-Hap1- -Hap3-	phased by oneself
control-1-96	-	male	Chinese	GC	GG	-WT- -Hap1-	phased by oneself
control-1-97	37	female	the Han ethnic group	GC	GG	-WT- -Hap1-	phased by oneself
control-1-98	45	male	the Yao ethnic group	GG	GG	-Hap1- -Hap1-	phased by oneself
control-1-99	32	female	the Han ethnic group	GC	GG	-WT- -Hap1-	phased by oneself
control-1-100	-	male	Chinese	GG	GG	-Hap1- -Hap1-	phased by oneself
control-1-101	35	male	Chinese	GC	GG	-WT- -Hap1-	phased by oneself
control-1-102	37	male	the Han ethnic group	GG	GG	-Hap1- -Hap1-	phased by oneself
control-1-103	40	female	the Han ethnic group	GC	GG	-WT- -Hap1-	phased by oneself
control-1-104	37	male	the Han ethnic group	GG	GG	-Hap1- -Hap1-	phased by oneself
control-1-105	47	female	the Han ethnic group	GC	GG	-WT- -Hap1-	phased by oneself
control-1-106	40	male	the Han ethnic group	GC	GG	-WT- -Hap1-	phased by oneself
control-1-107	59	male	the Han ethnic group	GC	GG	-WT- -Hap1-	phased by oneself
control-1-108	-	male	Chinese	GC	GG	-WT- -Hap1-	phased by oneself
control-1-109	40	male	the Han ethnic group	GG	GG	-Hap1- -Hap1-	phased by oneself
control-1-110	38	male	the Han ethnic group	GC	AG	-WT- -Hap3-	phased by pedigree
control-1-111	-	female	Chinese	GG	GG	-Hap1- -Hap1-	phased by oneself
control-1-112	41	female	the Han ethnic group	GG	GG	-Hap1- -Hap1-	phased by oneself
control-1-113	-	male	Chinese	GG	GG	-Hap1- -Hap1-	phased by oneself
control-1-114	-	male	Chinese	GC	GG	-WT- -Hap1-	phased by oneself
control-1-115	47	female	Chinese	GC	GG	-WT- -Hap1-	phased by oneself
control-1-116	44	female	the Yao ethnic group	GC	GG	-WT- -Hap1-	phased by oneself
control-1-117	37	female	Chinese	GC	AG	unknown	-
control-1-118	42	male	the Zhuang ethnic group	GC	GG	-WT- -Hap1-	phased by oneself
control-1-119	-	female	the Zhuang ethnic group	GC	GG	-WT- -Hap1-	phased by oneself
control-1-120	-	male	the Han ethnic group	GG	GG	-Hap1- -Hap1-	phased by oneself
control-1-121	41	female	the Zhuang ethnic group	GC	GG	-WT- -Hap1-	phased by oneself
control-1-122	34	male	the Zhuang ethnic group	GC	GG	-WT- -Hap1-	phased by oneself
control-1-123	36	female	the Han ethnic group	GC	GG	-WT- -Hap1-	phased by oneself
control-1-124	30	female	the Han ethnic group	GC	GG	-WT- -Hap1-	phased by oneself
control-1-125	32	female	the Zhuang ethnic group	GC	GG	-WT- -Hap1-	phased by oneself
control-1-126	73	female	the Han ethnic group	GC	GG	-WT- -Hap1-	phased by oneself
control-1-127	49	male	the Han ethnic group	GC	GG	-WT- -Hap1-	phased by oneself
control-1-128	30	male	the Han ethnic group	GC	GG	-WT- -Hap1-	phased by oneself
control-1-129	-	female	Chinese	GC	GG	-WT- -Hap1-	phased by oneself
control-1-130	36	male	Chinese	GC	GG	-WT- -Hap1-	phased by oneself
control-1-131	38	female	the Zhuang ethnic group	GC	AG	-WT- -Hap3-	phased by pedigree
control-1-132	36	female	the Han ethnic group	GC	GG	-WT- -Hap1-	phased by oneself
control-1-133	31	male	the Han ethnic group	GG	GG	-Hap1- -Hap1-	phased by oneself
control-1-134	-	male	Chinese	GC	GG	-WT- -Hap1-	phased by oneself
control-1-135	-	male	Chinese	GG	GG	-Hap1- -Hap1-	phased by oneself
control-1-136	41	male	the Zhuang ethnic group	GG	GG	-Hap1- -Hap1-	phased by oneself
control-1-137	-	male	the Han ethnic group	GC	GG	-WT- -Hap1-	phased by oneself
control-1-138	-	male	Chinese	GC	GG	-WT- -Hap1-	phased by oneself
control-1-139	39	male	the Yao ethnic group	GC	GG	-WT- -Hap1-	phased by oneself
control-1-140	34	male	the Zhuang ethnic group	GC	GG	-WT- -Hap1-	phased by oneself
control-1-141	-	male	the Zhuang ethnic group	GC	GG	-WT- -Hap1-	phased by oneself
control-1-142	51	male	Chinese	GC	GG	-WT- -Hap1-	phased by oneself
control-1-143	38	female	the Han ethnic group	GG	GG	-Hap1- -Hap1-	phased by oneself
control-1-144	38	male	the Zhuang ethnic group	GC	GG	-WT- -Hap1-	phased by oneself
control-1-145	-	male	the Han ethnic group	GC	GG	-WT- -Hap1-	phased by oneself
control-1-146	-	male	Chinese	GC	GG	-WT- -Hap1-	phased by oneself
control-1-147	-	male	Chinese	GC	GG	-WT- -Hap1-	phased by oneself
control-1-148	38	female	the Zhuang ethnic group	GC	GG	-WT- -Hap1-	phased by oneself
control-1-149	41	male	the Han ethnic group	GC	GG	-WT- -Hap1-	phased by oneself
control-1-150	40	male	the Han ethnic group	GC	GG	-WT- -Hap1-	phased by oneself
control-1-151	-	male	the Han ethnic group	GC	GG	-WT- -Hap1-	phased by oneself
control-1-152	-	female	Chinese	GG	GG	-Hap1- -Hap1-	phased by oneself
control-1-153	74	male	the Han ethnic group	GG	GG	-Hap1- -Hap1-	phased by oneself
control-1-154	39	female	the Han ethnic group	GC	GG	-WT- -Hap1-	phased by oneself
control-1-155	40	female	Chinese	GG	GG	-Hap1- -Hap1-	phased by oneself
control-1-156	34	male	the Zhuang ethnic group	GG	GG	-Hap1- -Hap1-	phased by oneself
control-1-157	-	male	Chinese	GC	AG	unknown	-
control-1-158	36	female	the Han ethnic group	GG	GG	-Hap1- -Hap1-	phased by oneself
control-1-159	38	male	the Zhuang ethnic group	GC	GG	-WT- -Hap1-	phased by oneself
control-1-160	-	female	Chinese	GG	GG	-Hap1- -Hap1-	phased by oneself
control-1-161	45	female	the Han ethnic group	GC	GG	-WT- -Hap1-	phased by oneself
control-1-162	-	female	Chinese	GG	GG	-Hap1- -Hap1-	phased by oneself
control-1-163	43	male	the Han ethnic group	GG	GG	-Hap1- -Hap1-	phased by oneself
control-1-164	36	male	the Yao ethnic group	GC	GG	-WT- -Hap1-	phased by oneself
control-1-165	-	male	Chinese	GC	GG	-WT- -Hap1-	phased by oneself
control-1-166	46	male	the Han ethnic group	GG	GG	-Hap1- -Hap1-	phased by oneself
control-1-167	-	female	Chinese	GG	GG	-Hap1- -Hap1-	phased by oneself
control-1-168	40	male	the Zhuang ethnic group	GC	GG	-WT- -Hap1-	phased by oneself
control-1-169	45	male	the Han ethnic group	GC	GG	-WT- -Hap1-	phased by oneself
control-1-170	-	female	the Han ethnic group	GC	GG	-WT- -Hap1-	phased by oneself
control-1-171	47	male	the Zhuang ethnic group	GC	GG	-WT- -Hap1-	phased by oneself
control-1-172	49	male	Chinese	GG	GG	-Hap1- -Hap1-	phased by oneself
control-1-173	47	female	the Zhuang ethnic group	GC	GG	-WT- -Hap1-	phased by oneself
control-1-174	40	female	the Zhuang ethnic group	GC	GG	-WT- -Hap1-	phased by oneself
control-1-175	48	male	the Han ethnic group	GC	GG	-WT- -Hap1-	phased by oneself
control-1-176	50	male	the Zhuang ethnic group	GC	GG	-WT- -Hap1-	phased by oneself
control-1-177	38	male	the Han ethnic group	GC	GG	-WT- -Hap1-	phased by oneself
control-1-178	38	female	the Zhuang ethnic group	GC	GG	-WT- -Hap1-	phased by oneself
control-1-179	42	male	the Han ethnic group	GC	GG	-WT- -Hap1-	phased by oneself
control-1-180	-	male	the Zhuang ethnic group	GG	GG	-Hap1- -Hap1-	phased by oneself
control-1-181	29	female	Chinese	GC	GG	-WT- -Hap1-	phased by oneself
control-1-182	48	male	the Zhuang ethnic group	GC	GG	-WT- -Hap1-	phased by oneself
control-1-183	37	male	the Han ethnic group	GC	GG	-WT- -Hap1-	phased by oneself
control-1-184	37	male	the Zhuang ethnic group	GC	GG	-WT- -Hap1-	phased by oneself
control-1-185	34	male	Chinese	GC	GG	-WT- -Hap1-	phased by oneself
control-1-186	56	male	Chinese	GC	GG	-WT- -Hap1-	phased by oneself
control-1-187	-	female	the Han ethnic group	GC	GG	-WT- -Hap1-	phased by oneself
control-1-188	38	male	the Han ethnic group	GC	GG	-WT- -Hap1-	phased by oneself
control-1-189	-	male	Chinese	GC	GG	-WT- -Hap1-	phased by oneself
control-1-190	-	male	Chinese	GC	GG	-WT- -Hap1-	phased by oneself
control-1-191	-	male	Chinese	GC	GG	-WT- -Hap1-	phased by oneself
control-1-192	-	male	Chinese	GC	GG	-WT- -Hap1-	phased by oneself
control-1-193	-	female	Chinese	GC	GG	-WT- -Hap1-	phased by oneself
control-1-194	-	male	Chinese	GC	GG	-WT- -Hap1-	phased by oneself
control-1-195	-	female	Chinese	GG	GG	-Hap1- -Hap1-	phased by oneself
control-1-196	-	male	Chinese	GG	GG	-Hap1- -Hap1-	phased by oneself
control-1-197	-	female	Chinese	GG	GG	-Hap1- -Hap1-	phased by oneself
control-1-198	-	female	Chinese	GC	GG	-WT- -Hap1-	phased by oneself
control-1-199	-	female	Chinese	GC	GG	-WT- -Hap1-	phased by oneself
control-1-200	-	female	Chinese	GG	GG	-Hap1- -Hap1-	phased by oneself
control-1-201	-	male	Chinese	GC	GG	-WT- -Hap1-	phased by oneself
control-1-202	-	female	Chinese	GC	GG	-WT- -Hap1-	phased by oneself
control-1-203	-	male	Chinese	GC	GG	-WT- -Hap1-	phased by oneself
control-1-204	-	male	Chinese	GC	GG	-WT- -Hap1-	phased by oneself
control-1-205	-	female	Chinese	GG	GG	-Hap1- -Hap1-	phased by oneself
control-1-206	-	male	Chinese	GC	GG	-WT- -Hap1-	phased by oneself
control-1-207	-	female	Chinese	GC	GG	-WT- -Hap1-	phased by oneself
control-1-208	-	female	Chinese	GC	GG	-WT- -Hap1-	phased by oneself
control-1-209	-	female	Chinese	GC	GG	-WT- -Hap1-	phased by oneself
control-1-210	-	-	Chinese	GC	GG	-WT- -Hap1-	phased by oneself
control-1-211	-	female	Chinese	GC	GG	-WT- -Hap1-	phased by oneself
control-1-212	-	male	Chinese	GC	GG	-WT- -Hap1-	phased by oneself
control-1-213	-	male	Chinese	GG	GG	-Hap1- -Hap1-	phased by oneself
control-1-214	-	female	Chinese	GG	GG	-Hap1- -Hap1-	phased by oneself
control-1-215	-	-	Chinese	GG	GG	-Hap1- -Hap1-	phased by oneself
control-1-216	-	male	Chinese	GG	GG	-Hap1- -Hap1-	phased by oneself
control-1-217	-	female	Chinese	GC	GG	-WT- -Hap1-	phased by oneself
control-1-218	-	male	Chinese	GC	GG	-WT- -Hap1-	phased by oneself
control-1-219	-	female	Chinese	GC	GG	-WT- -Hap1-	phased by oneself
control-1-220	-	male	Chinese	GC	GG	-WT- -Hap1-	phased by oneself
control-1-221	-	female	Chinese	GC	GG	-WT- -Hap1-	phased by oneself
control-1-222	-	female	Chinese	GC	GG	-WT- -Hap1-	phased by oneself
control-1-223	-	female	Chinese	GG	GG	-Hap1- -Hap1-	phased by oneself
control-1-224	-	male	Chinese	GC	GG	-WT- -Hap1-	phased by oneself
control-1-225	-	male	Chinese	GC	GG	-WT- -Hap1-	phased by oneself
control-1-226	-	female	Chinese	GC	GG	-WT- -Hap1-	phased by oneself
control-1-227	-	male	Chinese	GC	GG	-WT- -Hap1-	phased by oneself
control-1-228	-	female	Chinese	GC	GG	-WT- -Hap1-	phased by oneself
control-1-229	-	female	Chinese	GG	GG	-Hap1- -Hap1-	phased by oneself
control-1-230	-	male	Chinese	GG	GG	-Hap1- -Hap1-	phased by oneself
control-1-231	-	female	Chinese	GC	GG	-WT- -Hap1-	phased by oneself
control-1-232	-	male	Chinese	GC	GG	-WT- -Hap1-	phased by oneself
control-1-233	-	male	Chinese	GC	GG	-WT- -Hap1-	phased by oneself
control-1-234	-	male	Chinese	GG	GG	-Hap1- -Hap1-	phased by oneself
control-1-235	-	female	Chinese	GC	GG	-WT- -Hap1-	phased by oneself
control-1-236	-	female	Chinese	GC	GG	-WT- -Hap1-	phased by oneself
control-1-237	-	female	Chinese	GG	GG	-Hap1- -Hap1-	phased by oneself
control-1-238	-	male	Chinese	GC	GG	-WT- -Hap1-	phased by oneself
control-1-239	-	male	Chinese	GC	GG	-WT- -Hap1-	phased by oneself
control-1-240	-	female	Chinese	GC	GG	-WT- -Hap1-	phased by oneself
control-1-241	-	female	Chinese	GG	GG	-Hap1- -Hap1-	phased by oneself
control-1-242	-	male	Chinese	GC	GG	-WT- -Hap1-	phased by oneself
control-1-243	-	male	Chinese	GC	GG	-WT- -Hap1-	phased by oneself
control-1-244	-	female	Chinese	GG	GG	-Hap1- -Hap1-	phased by oneself
control-1-245	-	male	Chinese	GG	GG	-Hap1- -Hap1-	phased by oneself
control-1-246	-	female	Chinese	GC	GG	-WT- -Hap1-	phased by oneself
control-1-247	-	female	Chinese	GC	GG	-WT- -Hap1-	phased by oneself
control-1-248	-	male	Chinese	GG	GG	-Hap1- -Hap1-	phased by oneself
control-1-249	-	male	Chinese	GC	GG	-WT- -Hap1-	phased by oneself
control-1-250	-	female	Chinese	GG	GG	-Hap1- -Hap1-	phased by oneself
control-1-251	-	male	Chinese	GC	AG	-WT- -Hap3-	phased by pedigree
control-1-252	-	female	Chinese	GC	GG	-WT- -Hap1-	phased by oneself
control-1-253	-	female	Chinese	GC	GG	-WT- -Hap1-	phased by oneself
control-1-254	-	male	Chinese	GC	GG	-WT- -Hap1-	phased by oneself
control-1-255	-	male	Chinese	GC	GG	-WT- -Hap1-	phased by oneself
control-1-256	-	female	Chinese	GC	GG	-WT- -Hap1-	phased by oneself
control-1-257	-	male	Chinese	GC	GG	-WT- -Hap1-	phased by oneself
control-1-258	-	female	Chinese	GC	GG	-WT- -Hap1-	phased by oneself
control-1-259	-	female	Chinese	GG	GG	-Hap1- -Hap1-	phased by oneself
control-1-260	-	male	Chinese	GC	AG	-WT- -Hap3-	phased by pedigree
control-1-261	-	female	Chinese	GC	GG	-WT- -Hap1-	phased by oneself
control-1-262	-	male	Chinese	GC	GG	-WT- -Hap1-	phased by oneself
control-1-263	-	male	Chinese	GC	GG	-WT- -Hap1-	phased by oneself
control-1-264	-	male	Chinese	GG	GG	-Hap1- -Hap1-	phased by oneself
control-1-265	-	female	Chinese	GC	GG	-WT- -Hap1-	phased by oneself
control-1-266	-	male	Chinese	GC	GG	-WT- -Hap1-	phased by oneself
control-1-267	-	female	Chinese	GC	GG	-WT- -Hap1-	phased by oneself
control-1-268	-	female	Chinese	GC	GG	-WT- -Hap1-	phased by oneself
control-1-269	-	male	Chinese	GC	GG	-WT- -Hap1-	phased by oneself
control-1-270	-	male	Chinese	GC	GG	-WT- -Hap1-	phased by oneself
control-1-271	-	female	Chinese	GC	GG	-WT- -Hap1-	phased by oneself
control-1-272	-	male	Chinese	GC	GG	-WT- -Hap1-	phased by oneself
control-1-273	-	male	Chinese	GC	GG	-WT- -Hap1-	phased by oneself
control-1-274	-	female	Chinese	GC	GG	-WT- -Hap1-	phased by oneself
control-1-275	-	male	Chinese	GG	GG	-Hap1- -Hap1-	phased by oneself
control-1-276	-	female	Chinese	GC	AG	unknown	-
control-1-277	-	male	Chinese	GG	GG	-Hap1- -Hap1-	phased by oneself
control-1-278	-	female	Chinese	GC	GG	-WT- -Hap1-	phased by oneself
control-1-279	-	female	Chinese	GC	GG	-WT- -Hap1-	phased by oneself
control-1-280	-	female	Chinese	GC	GG	-WT- -Hap1-	phased by oneself
control-1-281	-	female	Chinese	GC	GG	-WT- -Hap1-	phased by oneself
control-1-282	-	female	Chinese	GC	GG	-WT- -Hap1-	phased by oneself
control-1-283	-	male	Chinese	GG	GG	-Hap1- -Hap1-	phased by oneself
control-1-284	-	male	Chinese	GC	GG	-WT- -Hap1-	phased by oneself
control-1-285	-	male	Chinese	GG	GG	-Hap1- -Hap1-	phased by oneself
control-1-286	-	male	Chinese	GC	GG	-WT- -Hap1-	phased by oneself
control-1-287	-	female	Chinese	GG	GG	-Hap1- -Hap1-	phased by oneself
control-1-288	-	male	Chinese	GG	GG	-Hap1- -Hap1-	phased by oneself
control-1-289	-	male	Chinese	GC	GG	-WT- -Hap1-	phased by oneself
control-1-290	-	female	Chinese	GC	GG	-WT- -Hap1-	phased by oneself
