# Supplementary material for: A hypomorphic SRD5A2 haplotype with a potential founder effect: composed of common variants in individuals with 5α-reductase type 2 deficiency from South China
Source: Biol Sex Differ. 2026 Feb 11;17:50. doi: 10.1186/s13293-026-00847-3 (PMC12998017; doi:10.1186/s13293-026-00847-3)
Supplement: Supplementary file 6 — Additional file 6. [file 13293_2026_847_MOESM6_ESM.xlsx]

## Sheet: S6
Supplementary table S6. Family information of the six in-house controls whose haplotypes were assigned by pedigree, and other four ones who failed to assign haplotypes.
Family ID	Individual ID	Member type	Age	Sex	Ethnic	Chr2:31805706 rs523349 c.265C>G	Chr2:31754395 rs9332964 c.680G>A	Haplotypes (c.265-c.680 WT: C-G Hap1: G-G Hap2: C-A Hap3: G-A)
control-1-10-FAM	control-1-10	mother	-	female	Chinese	GC	AG	-WT- -Hap3-
control-1-10-FAM	control-1-10-F	father	-	male	Chinese	CC	GG	-WT- -WT-
control-1-10-FAM	control-1-10-C	child	-	-	Chinese	GC	AG	-WT- -Hap3-
control-1-89-FAM	control-1-89	mother	51	female	The Han ethnic group	GC	AG	-WT- -Hap3-
control-1-89-FAM	control-1-89-C	child	13	male	The Han ethnic group	CC	GG	-WT- -WT-
control-1-89-FAM	control-1-89-F	father	53	male	Chinese	CC	GG	-WT- -WT-
control-1-91-FAM	control-1-91	father	31	male	The Han ethnic group	GC	AG	unknown
control-1-91-FAM	control-1-91-M	mother	24	female	The Han ethnic group	GC	GG	-WT- -Hap1-
control-1-91-FAM	control-1-91-C	child	1	male	The Han ethnic group	GC	GG	-WT- -Hap1-
control-1-110-FAM	control-1-110	father	38	male	Chinese	GC	AG	-WT- -Hap3-
control-1-110-FAM	control-1-110-M	mother	35	female	Chinese	GC	GG	-WT- -Hap1-
control-1-110-FAM	control-1-110-C	child	5	male	The Zhuang ethnic group	GG	AG	-Hap1- -Hap3-
control-1-117-FAM	control-1-117	mother	37	female	Chinese	GC	AG	unknown
control-1-117-FAM	control-1-117-F	father	38	male		GC	GG	-WT- -Hap1-
control-1-117-FAM	control-1-117-C	child	4	male	Chinese	GC	AG	unknown
control-1-131-FAM	control-1-131	mother	38	female	The Zhuang ethnic group	GC	AG	-WT- -Hap3-
control-1-131-FAM	control-1-131-F	father	39	male	The Zhuang ethnic group	GC	GG	-WT- -Hap1-
control-1-131-FAM	control-1-131-C	child	11	male	The Zhuang ethnic group	CC	GG	-WT- -WT-
control-1-157-FAM	control-1-157	father	-	male	Chinese	GC	AG	unknown
control-1-157-FAM	control-1-157-M	mother	-	female	Chinese	GC	GG	-WT- -Hap1-
control-1-157-FAM	control-1-157-C	child	15	male	Chinese	GC	GG	-WT- -Hap1-
control-1-251-FAM	control-1-251	father	-	male	Chinese	GC	AG	-WT- -Hap3-
control-1-251-FAM	control-1-251-M	mother	-	female	Chinese	CC	GG	-WT- -WT-
control-1-251-FAM	control-1-251-C	child	-	male	Chinese	CC	GG	-WT- -WT-
control-1-260-FAM	control-1-260	father	-	male	Chinese	GC	AG	-WT- -Hap3-
control-1-260-FAM	control-1-260-M	mother	-	female	Chinese	GC	GG	-WT- -Hap1-
control-1-260-FAM	control-1-260-C	child	13	male	The Han ethnic group	CC	GG	-WT- -WT-
control-1-276-FAM	control-1-276	mother	-	female	Chinese	GC	AG	unknown
control-1-276-FAM	control-1-276-F	father	-	male	Chinese	GC	GG	-WT- -Hap1-
control-1-276-FAM	control-1-276-C	child	12	female	Chinese	GC	AG	unknown
