# Supplementary material for: A hypomorphic SRD5A2 haplotype with a potential founder effect: composed of common variants in individuals with 5α-reductase type 2 deficiency from South China
Source: Biol Sex Differ. 2026 Feb 11;17:50. doi: 10.1186/s13293-026-00847-3 (PMC12998017; doi:10.1186/s13293-026-00847-3)
Supplement: Supplementary file 7 — Additional file 7. [file 13293_2026_847_MOESM7_ESM.xlsx]

## Sheet: S7
Supplementary table S7. The haplotype information of controls from the 1000 Genomes Project.
ID	Races	Races abbreviation	Ancestry	Chr2:31805706 rs523349 c.265C>G	Chr2:31754395 rs9332964 c.680G>A	Haplotypes (c.265-c.680 WT: C-G Hap1: G-G Hap2: C-A Hap3: G-A)	The method for assigning haplotypes
HG01879	African Caribbean	ACB	African Ancestry	GG	GG	-Hap1- -Hap1-	phased by oneself
HG01880	African Caribbean	ACB	African Ancestry	GG	GG	-Hap1- -Hap1-	phased by oneself
HG01882	African Caribbean	ACB	African Ancestry	GG	GG	-Hap1- -Hap1-	phased by oneself
HG01883	African Caribbean	ACB	African Ancestry	GG	GG	-Hap1- -Hap1-	phased by oneself
HG01885	African Caribbean	ACB	African Ancestry	GG	GG	-Hap1- -Hap1-	phased by oneself
HG01890	African Caribbean	ACB	African Ancestry	GG	GG	-Hap1- -Hap1-	phased by oneself
HG01896	African Caribbean	ACB	African Ancestry	GG	GG	-Hap1- -Hap1-	phased by oneself
HG01914	African Caribbean	ACB	African Ancestry	GG	GG	-Hap1- -Hap1-	phased by oneself
HG01956	African Caribbean	ACB	African Ancestry	GG	GG	-Hap1- -Hap1-	phased by oneself
HG01985	African Caribbean	ACB	African Ancestry	GG	GG	-Hap1- -Hap1-	phased by oneself
HG01986	African Caribbean	ACB	African Ancestry	GG	GG	-Hap1- -Hap1-	phased by oneself
HG01990	African Caribbean	ACB	African Ancestry	GG	GG	-Hap1- -Hap1-	phased by oneself
HG02012	African Caribbean	ACB	African Ancestry	GG	GG	-Hap1- -Hap1-	phased by oneself
HG02014	African Caribbean	ACB	African Ancestry	GG	GG	-Hap1- -Hap1-	phased by oneself
HG02051	African Caribbean	ACB	African Ancestry	GG	GG	-Hap1- -Hap1-	phased by oneself
HG02054	African Caribbean	ACB	African Ancestry	GG	GG	-Hap1- -Hap1-	phased by oneself
HG02107	African Caribbean	ACB	African Ancestry	GG	GG	-Hap1- -Hap1-	phased by oneself
HG02111	African Caribbean	ACB	African Ancestry	GG	GG	-Hap1- -Hap1-	phased by oneself
HG02144	African Caribbean	ACB	African Ancestry	GG	GG	-Hap1- -Hap1-	phased by oneself
HG02255	African Caribbean	ACB	African Ancestry	GG	GG	-Hap1- -Hap1-	phased by oneself
HG02256	African Caribbean	ACB	African Ancestry	GG	GG	-Hap1- -Hap1-	phased by oneself
HG02281	African Caribbean	ACB	African Ancestry	GG	GG	-Hap1- -Hap1-	phased by oneself
HG02282	African Caribbean	ACB	African Ancestry	GG	GG	-Hap1- -Hap1-	phased by oneself
HG02284	African Caribbean	ACB	African Ancestry	GG	GG	-Hap1- -Hap1-	phased by oneself
HG02307	African Caribbean	ACB	African Ancestry	GG	GG	-Hap1- -Hap1-	phased by oneself
HG02308	African Caribbean	ACB	African Ancestry	GG	GG	-Hap1- -Hap1-	phased by oneself
HG02309	African Caribbean	ACB	African Ancestry	GG	GG	-Hap1- -Hap1-	phased by oneself
HG02318	African Caribbean	ACB	African Ancestry	GG	GG	-Hap1- -Hap1-	phased by oneself
HG02323	African Caribbean	ACB	African Ancestry	GG	GG	-Hap1- -Hap1-	phased by oneself
HG02330	African Caribbean	ACB	African Ancestry	GG	GG	-Hap1- -Hap1-	phased by oneself
HG02332	African Caribbean	ACB	African Ancestry	GG	GG	-Hap1- -Hap1-	phased by oneself
HG02339	African Caribbean	ACB	African Ancestry	GG	GG	-Hap1- -Hap1-	phased by oneself
HG02343	African Caribbean	ACB	African Ancestry	GG	GG	-Hap1- -Hap1-	phased by oneself
HG02419	African Caribbean	ACB	African Ancestry	GG	GG	-Hap1- -Hap1-	phased by oneself
HG02439	African Caribbean	ACB	African Ancestry	GG	GG	-Hap1- -Hap1-	phased by oneself
HG02442	African Caribbean	ACB	African Ancestry	GG	GG	-Hap1- -Hap1-	phased by oneself
HG02445	African Caribbean	ACB	African Ancestry	GG	GG	-Hap1- -Hap1-	phased by oneself
HG02449	African Caribbean	ACB	African Ancestry	GG	GG	-Hap1- -Hap1-	phased by oneself
HG02450	African Caribbean	ACB	African Ancestry	GG	GG	-Hap1- -Hap1-	phased by oneself
HG02476	African Caribbean	ACB	African Ancestry	GG	GG	-Hap1- -Hap1-	phased by oneself
HG02481	African Caribbean	ACB	African Ancestry	GG	GG	-Hap1- -Hap1-	phased by oneself
HG02497	African Caribbean	ACB	African Ancestry	GG	GG	-Hap1- -Hap1-	phased by oneself
HG02501	African Caribbean	ACB	African Ancestry	GG	GG	-Hap1- -Hap1-	phased by oneself
HG02505	African Caribbean	ACB	African Ancestry	GG	GG	-Hap1- -Hap1-	phased by oneself
HG02511	African Caribbean	ACB	African Ancestry	GG	GG	-Hap1- -Hap1-	phased by oneself
HG02536	African Caribbean	ACB	African Ancestry	GG	GG	-Hap1- -Hap1-	phased by oneself
HG02537	African Caribbean	ACB	African Ancestry	GG	GG	-Hap1- -Hap1-	phased by oneself
HG02545	African Caribbean	ACB	African Ancestry	GG	GG	-Hap1- -Hap1-	phased by oneself
HG02546	African Caribbean	ACB	African Ancestry	GG	GG	-Hap1- -Hap1-	phased by oneself
HG02549	African Caribbean	ACB	African Ancestry	GG	GG	-Hap1- -Hap1-	phased by oneself
HG02554	African Caribbean	ACB	African Ancestry	GG	GG	-Hap1- -Hap1-	phased by oneself
HG02557	African Caribbean	ACB	African Ancestry	GG	GG	-Hap1- -Hap1-	phased by oneself
HG02558	African Caribbean	ACB	African Ancestry	GG	GG	-Hap1- -Hap1-	phased by oneself
HG01886	African Caribbean	ACB	African Ancestry	GC	GG	-WT- -Hap1-	phased by oneself
HG01889	African Caribbean	ACB	African Ancestry	GC	GG	-WT- -Hap1-	phased by oneself
HG01894	African Caribbean	ACB	African Ancestry	GC	GG	-WT- -Hap1-	phased by oneself
HG01912	African Caribbean	ACB	African Ancestry	GC	GG	-WT- -Hap1-	phased by oneself
HG01958	African Caribbean	ACB	African Ancestry	GC	GG	-WT- -Hap1-	phased by oneself
HG01988	African Caribbean	ACB	African Ancestry	GC	GG	-WT- -Hap1-	phased by oneself
HG01989	African Caribbean	ACB	African Ancestry	GC	GG	-WT- -Hap1-	phased by oneself
HG02009	African Caribbean	ACB	African Ancestry	GC	GG	-WT- -Hap1-	phased by oneself
HG02010	African Caribbean	ACB	African Ancestry	GC	GG	-WT- -Hap1-	phased by oneself
HG02052	African Caribbean	ACB	African Ancestry	GC	GG	-WT- -Hap1-	phased by oneself
HG02053	African Caribbean	ACB	African Ancestry	GC	GG	-WT- -Hap1-	phased by oneself
HG02095	African Caribbean	ACB	African Ancestry	GC	GG	-WT- -Hap1-	phased by oneself
HG02108	African Caribbean	ACB	African Ancestry	GC	GG	-WT- -Hap1-	phased by oneself
HG02143	African Caribbean	ACB	African Ancestry	GC	GG	-WT- -Hap1-	phased by oneself
HG02283	African Caribbean	ACB	African Ancestry	GC	GG	-WT- -Hap1-	phased by oneself
HG02314	African Caribbean	ACB	African Ancestry	GC	GG	-WT- -Hap1-	phased by oneself
HG02315	African Caribbean	ACB	African Ancestry	GC	GG	-WT- -Hap1-	phased by oneself
HG02317	African Caribbean	ACB	African Ancestry	GC	GG	-WT- -Hap1-	phased by oneself
HG02325	African Caribbean	ACB	African Ancestry	GC	GG	-WT- -Hap1-	phased by oneself
HG02334	African Caribbean	ACB	African Ancestry	GC	GG	-WT- -Hap1-	phased by oneself
HG02337	African Caribbean	ACB	African Ancestry	GC	GG	-WT- -Hap1-	phased by oneself
HG02420	African Caribbean	ACB	African Ancestry	GC	GG	-WT- -Hap1-	phased by oneself
HG02427	African Caribbean	ACB	African Ancestry	GC	GG	-WT- -Hap1-	phased by oneself
HG02429	African Caribbean	ACB	African Ancestry	GC	GG	-WT- -Hap1-	phased by oneself
HG02433	African Caribbean	ACB	African Ancestry	GC	GG	-WT- -Hap1-	phased by oneself
HG02455	African Caribbean	ACB	African Ancestry	GC	GG	-WT- -Hap1-	phased by oneself
HG02470	African Caribbean	ACB	African Ancestry	GC	GG	-WT- -Hap1-	phased by oneself
HG02471	African Caribbean	ACB	African Ancestry	GC	GG	-WT- -Hap1-	phased by oneself
HG02477	African Caribbean	ACB	African Ancestry	GC	GG	-WT- -Hap1-	phased by oneself
HG02479	African Caribbean	ACB	African Ancestry	GC	GG	-WT- -Hap1-	phased by oneself
HG02484	African Caribbean	ACB	African Ancestry	GC	GG	-WT- -Hap1-	phased by oneself
HG02485	African Caribbean	ACB	African Ancestry	GC	GG	-WT- -Hap1-	phased by oneself
HG02489	African Caribbean	ACB	African Ancestry	GC	GG	-WT- -Hap1-	phased by oneself
HG02496	African Caribbean	ACB	African Ancestry	GC	GG	-WT- -Hap1-	phased by oneself
HG02508	African Caribbean	ACB	African Ancestry	GC	GG	-WT- -Hap1-	phased by oneself
HG02541	African Caribbean	ACB	African Ancestry	GC	GG	-WT- -Hap1-	phased by oneself
HG02555	African Caribbean	ACB	African Ancestry	GC	GG	-WT- -Hap1-	phased by oneself
HG02577	African Caribbean	ACB	African Ancestry	GC	GG	-WT- -Hap1-	phased by oneself
HG01915	African Caribbean	ACB	African Ancestry	CC	GG	-WT- -WT-	phased by oneself
HG02013	African Caribbean	ACB	African Ancestry	CC	GG	-WT- -WT-	phased by oneself
HG02322	African Caribbean	ACB	African Ancestry	CC	GG	-WT- -WT-	phased by oneself
HG02502	African Caribbean	ACB	African Ancestry	CC	GG	-WT- -WT-	phased by oneself
HG02580	African Caribbean	ACB	African Ancestry	CC	GG	-WT- -WT-	phased by oneself
NA19703	African Ancestry SW	ASW	African Ancestry	GG	GG	-Hap1- -Hap1-	phased by oneself
NA19707	African Ancestry SW	ASW	African Ancestry	GG	GG	-Hap1- -Hap1-	phased by oneself
NA19712	African Ancestry SW	ASW	African Ancestry	GG	GG	-Hap1- -Hap1-	phased by oneself
NA19713	African Ancestry SW	ASW	African Ancestry	GG	GG	-Hap1- -Hap1-	phased by oneself
NA19834	African Ancestry SW	ASW	African Ancestry	GG	GG	-Hap1- -Hap1-	phased by oneself
NA19904	African Ancestry SW	ASW	African Ancestry	GG	GG	-Hap1- -Hap1-	phased by oneself
NA19908	African Ancestry SW	ASW	African Ancestry	GG	GG	-Hap1- -Hap1-	phased by oneself
NA19909	African Ancestry SW	ASW	African Ancestry	GG	GG	-Hap1- -Hap1-	phased by oneself
NA19913	African Ancestry SW	ASW	African Ancestry	GG	GG	-Hap1- -Hap1-	phased by oneself
NA19914	African Ancestry SW	ASW	African Ancestry	GG	GG	-Hap1- -Hap1-	phased by oneself
NA19917	African Ancestry SW	ASW	African Ancestry	GG	GG	-Hap1- -Hap1-	phased by oneself
NA19921	African Ancestry SW	ASW	African Ancestry	GG	GG	-Hap1- -Hap1-	phased by oneself
NA19984	African Ancestry SW	ASW	African Ancestry	GG	GG	-Hap1- -Hap1-	phased by oneself
NA20127	African Ancestry SW	ASW	African Ancestry	GG	GG	-Hap1- -Hap1-	phased by oneself
NA20276	African Ancestry SW	ASW	African Ancestry	GG	GG	-Hap1- -Hap1-	phased by oneself
NA20282	African Ancestry SW	ASW	African Ancestry	GG	GG	-Hap1- -Hap1-	phased by oneself
NA20289	African Ancestry SW	ASW	African Ancestry	GG	GG	-Hap1- -Hap1-	phased by oneself
NA20299	African Ancestry SW	ASW	African Ancestry	GG	GG	-Hap1- -Hap1-	phased by oneself
NA20314	African Ancestry SW	ASW	African Ancestry	GG	GG	-Hap1- -Hap1-	phased by oneself
NA20317	African Ancestry SW	ASW	African Ancestry	GG	GG	-Hap1- -Hap1-	phased by oneself
NA20318	African Ancestry SW	ASW	African Ancestry	GG	GG	-Hap1- -Hap1-	phased by oneself
NA20339	African Ancestry SW	ASW	African Ancestry	GG	GG	-Hap1- -Hap1-	phased by oneself
NA20340	African Ancestry SW	ASW	African Ancestry	GG	GG	-Hap1- -Hap1-	phased by oneself
NA20346	African Ancestry SW	ASW	African Ancestry	GG	GG	-Hap1- -Hap1-	phased by oneself
NA20348	African Ancestry SW	ASW	African Ancestry	GG	GG	-Hap1- -Hap1-	phased by oneself
NA20355	African Ancestry SW	ASW	African Ancestry	GG	GG	-Hap1- -Hap1-	phased by oneself
NA20357	African Ancestry SW	ASW	African Ancestry	GG	GG	-Hap1- -Hap1-	phased by oneself
NA20359	African Ancestry SW	ASW	African Ancestry	GG	GG	-Hap1- -Hap1-	phased by oneself
NA20412	African Ancestry SW	ASW	African Ancestry	GG	GG	-Hap1- -Hap1-	phased by oneself
NA19700	African Ancestry SW	ASW	African Ancestry	GC	GG	-WT- -Hap1-	phased by oneself
NA19701	African Ancestry SW	ASW	African Ancestry	GC	GG	-WT- -Hap1-	phased by oneself
NA19704	African Ancestry SW	ASW	African Ancestry	GC	GG	-WT- -Hap1-	phased by oneself
NA19711	African Ancestry SW	ASW	African Ancestry	GC	GG	-WT- -Hap1-	phased by oneself
NA19818	African Ancestry SW	ASW	African Ancestry	GC	GG	-WT- -Hap1-	phased by oneself
NA19819	African Ancestry SW	ASW	African Ancestry	GC	GG	-WT- -Hap1-	phased by oneself
NA19835	African Ancestry SW	ASW	African Ancestry	GC	GG	-WT- -Hap1-	phased by oneself
NA19900	African Ancestry SW	ASW	African Ancestry	GC	GG	-WT- -Hap1-	phased by oneself
NA19901	African Ancestry SW	ASW	African Ancestry	GC	GG	-WT- -Hap1-	phased by oneself
NA19916	African Ancestry SW	ASW	African Ancestry	GC	GG	-WT- -Hap1-	phased by oneself
NA19920	African Ancestry SW	ASW	African Ancestry	GC	GG	-WT- -Hap1-	phased by oneself
NA19922	African Ancestry SW	ASW	African Ancestry	GC	GG	-WT- -Hap1-	phased by oneself
NA19923	African Ancestry SW	ASW	African Ancestry	GC	GG	-WT- -Hap1-	phased by oneself
NA19982	African Ancestry SW	ASW	African Ancestry	GC	GG	-WT- -Hap1-	phased by oneself
NA20126	African Ancestry SW	ASW	African Ancestry	GC	GG	-WT- -Hap1-	phased by oneself
NA20278	African Ancestry SW	ASW	African Ancestry	GC	GG	-WT- -Hap1-	phased by oneself
NA20281	African Ancestry SW	ASW	African Ancestry	GC	GG	-WT- -Hap1-	phased by oneself
NA20287	African Ancestry SW	ASW	African Ancestry	GC	GG	-WT- -Hap1-	phased by oneself
NA20291	African Ancestry SW	ASW	African Ancestry	GC	GG	-WT- -Hap1-	phased by oneself
NA20294	African Ancestry SW	ASW	African Ancestry	GC	GG	-WT- -Hap1-	phased by oneself
NA20296	African Ancestry SW	ASW	African Ancestry	GC	GG	-WT- -Hap1-	phased by oneself
NA20298	African Ancestry SW	ASW	African Ancestry	GC	GG	-WT- -Hap1-	phased by oneself
NA20321	African Ancestry SW	ASW	African Ancestry	GC	GG	-WT- -Hap1-	phased by oneself
NA20332	African Ancestry SW	ASW	African Ancestry	GC	GG	-WT- -Hap1-	phased by oneself
NA20334	African Ancestry SW	ASW	African Ancestry	GC	GG	-WT- -Hap1-	phased by oneself
NA20342	African Ancestry SW	ASW	African Ancestry	GC	GG	-WT- -Hap1-	phased by oneself
NA20351	African Ancestry SW	ASW	African Ancestry	GC	GG	-WT- -Hap1-	phased by oneself
NA20356	African Ancestry SW	ASW	African Ancestry	GC	GG	-WT- -Hap1-	phased by oneself
NA20362	African Ancestry SW	ASW	African Ancestry	GC	GG	-WT- -Hap1-	phased by oneself
NA19625	African Ancestry SW	ASW	African Ancestry	CC	GG	-WT- -WT-	phased by oneself
NA20274	African Ancestry SW	ASW	African Ancestry	CC	GG	-WT- -WT-	phased by oneself
NA20320	African Ancestry SW	ASW	African Ancestry	CC	GG	-WT- -WT-	phased by oneself
HG03009	Bengali	BEB	South Asian Ancestry	GG	GG	-Hap1- -Hap1-	phased by oneself
HG03012	Bengali	BEB	South Asian Ancestry	GG	GG	-Hap1- -Hap1-	phased by oneself
HG03589	Bengali	BEB	South Asian Ancestry	GG	GG	-Hap1- -Hap1-	phased by oneself
HG03598	Bengali	BEB	South Asian Ancestry	GG	GG	-Hap1- -Hap1-	phased by oneself
HG03600	Bengali	BEB	South Asian Ancestry	GG	GG	-Hap1- -Hap1-	phased by oneself
HG03615	Bengali	BEB	South Asian Ancestry	GG	GG	-Hap1- -Hap1-	phased by oneself
HG03803	Bengali	BEB	South Asian Ancestry	GG	GG	-Hap1- -Hap1-	phased by oneself
HG03812	Bengali	BEB	South Asian Ancestry	GG	GG	-Hap1- -Hap1-	phased by oneself
HG03814	Bengali	BEB	South Asian Ancestry	GG	GG	-Hap1- -Hap1-	phased by oneself
HG03815	Bengali	BEB	South Asian Ancestry	GG	GG	-Hap1- -Hap1-	phased by oneself
HG03833	Bengali	BEB	South Asian Ancestry	GG	GG	-Hap1- -Hap1-	phased by oneself
HG03902	Bengali	BEB	South Asian Ancestry	GG	GG	-Hap1- -Hap1-	phased by oneself
HG03907	Bengali	BEB	South Asian Ancestry	GG	GG	-Hap1- -Hap1-	phased by oneself
HG03919	Bengali	BEB	South Asian Ancestry	GG	GG	-Hap1- -Hap1-	phased by oneself
HG03920	Bengali	BEB	South Asian Ancestry	GG	GG	-Hap1- -Hap1-	phased by oneself
HG03922	Bengali	BEB	South Asian Ancestry	GG	GG	-Hap1- -Hap1-	phased by oneself
HG03925	Bengali	BEB	South Asian Ancestry	GG	GG	-Hap1- -Hap1-	phased by oneself
HG03926	Bengali	BEB	South Asian Ancestry	GG	GG	-Hap1- -Hap1-	phased by oneself
HG03928	Bengali	BEB	South Asian Ancestry	GG	GG	-Hap1- -Hap1-	phased by oneself
HG04134	Bengali	BEB	South Asian Ancestry	GG	GG	-Hap1- -Hap1-	phased by oneself
HG04140	Bengali	BEB	South Asian Ancestry	GG	GG	-Hap1- -Hap1-	phased by oneself
HG04152	Bengali	BEB	South Asian Ancestry	GG	GG	-Hap1- -Hap1-	phased by oneself
HG04159	Bengali	BEB	South Asian Ancestry	GG	GG	-Hap1- -Hap1-	phased by oneself
HG04180	Bengali	BEB	South Asian Ancestry	GG	GG	-Hap1- -Hap1-	phased by oneself
HG03006	Bengali	BEB	South Asian Ancestry	GC	GG	-WT- -Hap1-	phased by oneself
HG03007	Bengali	BEB	South Asian Ancestry	GC	GG	-WT- -Hap1-	phased by oneself
HG03593	Bengali	BEB	South Asian Ancestry	GC	GG	-WT- -Hap1-	phased by oneself
HG03594	Bengali	BEB	South Asian Ancestry	GC	GG	-WT- -Hap1-	phased by oneself
HG03595	Bengali	BEB	South Asian Ancestry	GC	GG	-WT- -Hap1-	phased by oneself
HG03604	Bengali	BEB	South Asian Ancestry	GC	GG	-WT- -Hap1-	phased by oneself
HG03607	Bengali	BEB	South Asian Ancestry	GC	GG	-WT- -Hap1-	phased by oneself
HG03616	Bengali	BEB	South Asian Ancestry	GC	GG	-WT- -Hap1-	phased by oneself
HG03793	Bengali	BEB	South Asian Ancestry	GC	GG	-WT- -Hap1-	phased by oneself
HG03796	Bengali	BEB	South Asian Ancestry	GC	GG	-WT- -Hap1-	phased by oneself
HG03800	Bengali	BEB	South Asian Ancestry	GC	GG	-WT- -Hap1-	phased by oneself
HG03802	Bengali	BEB	South Asian Ancestry	GC	GG	-WT- -Hap1-	phased by oneself
HG03805	Bengali	BEB	South Asian Ancestry	GC	GG	-WT- -Hap1-	phased by oneself
HG03808	Bengali	BEB	South Asian Ancestry	GC	GG	-WT- -Hap1-	phased by oneself
HG03817	Bengali	BEB	South Asian Ancestry	GC	GG	-WT- -Hap1-	phased by oneself
HG03821	Bengali	BEB	South Asian Ancestry	GC	GG	-WT- -Hap1-	phased by oneself
HG03823	Bengali	BEB	South Asian Ancestry	GC	GG	-WT- -Hap1-	phased by oneself
HG03829	Bengali	BEB	South Asian Ancestry	GC	GG	-WT- -Hap1-	phased by oneself
HG03830	Bengali	BEB	South Asian Ancestry	GC	GG	-WT- -Hap1-	phased by oneself
HG03905	Bengali	BEB	South Asian Ancestry	GC	GG	-WT- -Hap1-	phased by oneself
HG03908	Bengali	BEB	South Asian Ancestry	GC	GG	-WT- -Hap1-	phased by oneself
HG03910	Bengali	BEB	South Asian Ancestry	GC	GG	-WT- -Hap1-	phased by oneself
HG03914	Bengali	BEB	South Asian Ancestry	GC	GG	-WT- -Hap1-	phased by oneself
HG03917	Bengali	BEB	South Asian Ancestry	GC	GG	-WT- -Hap1-	phased by oneself
HG03940	Bengali	BEB	South Asian Ancestry	GC	GG	-WT- -Hap1-	phased by oneself
HG03941	Bengali	BEB	South Asian Ancestry	GC	GG	-WT- -Hap1-	phased by oneself
HG04141	Bengali	BEB	South Asian Ancestry	GC	GG	-WT- -Hap1-	phased by oneself
HG04144	Bengali	BEB	South Asian Ancestry	GC	GG	-WT- -Hap1-	phased by oneself
HG04146	Bengali	BEB	South Asian Ancestry	GC	GG	-WT- -Hap1-	phased by oneself
HG04156	Bengali	BEB	South Asian Ancestry	GC	GG	-WT- -Hap1-	phased by oneself
HG04158	Bengali	BEB	South Asian Ancestry	GC	GG	-WT- -Hap1-	phased by oneself
HG04161	Bengali	BEB	South Asian Ancestry	GC	GG	-WT- -Hap1-	phased by oneself
HG04162	Bengali	BEB	South Asian Ancestry	GC	GG	-WT- -Hap1-	phased by oneself
HG04164	Bengali	BEB	South Asian Ancestry	GC	GG	-WT- -Hap1-	phased by oneself
HG04171	Bengali	BEB	South Asian Ancestry	GC	GG	-WT- -Hap1-	phased by oneself
HG04173	Bengali	BEB	South Asian Ancestry	GC	GG	-WT- -Hap1-	phased by oneself
HG04176	Bengali	BEB	South Asian Ancestry	GC	GG	-WT- -Hap1-	phased by oneself
HG04182	Bengali	BEB	South Asian Ancestry	GC	GG	-WT- -Hap1-	phased by oneself
HG04185	Bengali	BEB	South Asian Ancestry	GC	GG	-WT- -Hap1-	phased by oneself
HG04186	Bengali	BEB	South Asian Ancestry	GC	GG	-WT- -Hap1-	phased by oneself
HG04188	Bengali	BEB	South Asian Ancestry	GC	GG	-WT- -Hap1-	phased by oneself
HG04189	Bengali	BEB	South Asian Ancestry	GC	GG	-WT- -Hap1-	phased by oneself
HG04194	Bengali	BEB	South Asian Ancestry	GC	GG	-WT- -Hap1-	phased by oneself
HG04195	Bengali	BEB	South Asian Ancestry	GC	GG	-WT- -Hap1-	phased by oneself
HG03585	Bengali	BEB	South Asian Ancestry	CC	GG	-WT- -WT-	phased by oneself
HG03603	Bengali	BEB	South Asian Ancestry	CC	GG	-WT- -WT-	phased by oneself
HG03611	Bengali	BEB	South Asian Ancestry	CC	GG	-WT- -WT-	phased by oneself
HG03809	Bengali	BEB	South Asian Ancestry	CC	GG	-WT- -WT-	phased by oneself
HG03824	Bengali	BEB	South Asian Ancestry	CC	GG	-WT- -WT-	phased by oneself
HG03826	Bengali	BEB	South Asian Ancestry	CC	GG	-WT- -WT-	phased by oneself
HG03832	Bengali	BEB	South Asian Ancestry	CC	GG	-WT- -WT-	phased by oneself
HG03911	Bengali	BEB	South Asian Ancestry	CC	GG	-WT- -WT-	phased by oneself
HG03913	Bengali	BEB	South Asian Ancestry	CC	GG	-WT- -WT-	phased by oneself
HG03916	Bengali	BEB	South Asian Ancestry	CC	GG	-WT- -WT-	phased by oneself
HG03931	Bengali	BEB	South Asian Ancestry	CC	GG	-WT- -WT-	phased by oneself
HG03934	Bengali	BEB	South Asian Ancestry	CC	GG	-WT- -WT-	phased by oneself
HG03937	Bengali	BEB	South Asian Ancestry	CC	GG	-WT- -WT-	phased by oneself
HG04131	Bengali	BEB	South Asian Ancestry	CC	GG	-WT- -WT-	phased by oneself
HG04153	Bengali	BEB	South Asian Ancestry	CC	GG	-WT- -WT-	phased by oneself
HG04155	Bengali	BEB	South Asian Ancestry	CC	GG	-WT- -WT-	phased by oneself
HG04177	Bengali	BEB	South Asian Ancestry	CC	GG	-WT- -WT-	phased by oneself
HG04183	Bengali	BEB	South Asian Ancestry	CC	GG	-WT- -WT-	phased by oneself
HG00851	Dai Chinese	CDX	East Asian Ancestry	GG	GG	-Hap1- -Hap1-	phased by oneself
HG00864	Dai Chinese	CDX	East Asian Ancestry	GG	GG	-Hap1- -Hap1-	phased by oneself
HG00982	Dai Chinese	CDX	East Asian Ancestry	GG	GG	-Hap1- -Hap1-	phased by oneself
HG01031	Dai Chinese	CDX	East Asian Ancestry	GG	GG	-Hap1- -Hap1-	phased by oneself
HG01798	Dai Chinese	CDX	East Asian Ancestry	GG	GG	-Hap1- -Hap1-	phased by oneself
HG01800	Dai Chinese	CDX	East Asian Ancestry	GG	GG	-Hap1- -Hap1-	phased by oneself
HG01802	Dai Chinese	CDX	East Asian Ancestry	GG	GA	-Hap1- -Hap3-	phased by oneself
HG01810	Dai Chinese	CDX	East Asian Ancestry	GG	GG	-Hap1- -Hap1-	phased by oneself
HG01817	Dai Chinese	CDX	East Asian Ancestry	GG	GG	-Hap1- -Hap1-	phased by oneself
HG02153	Dai Chinese	CDX	East Asian Ancestry	GG	GG	-Hap1- -Hap1-	phased by oneself
HG02181	Dai Chinese	CDX	East Asian Ancestry	GG	GG	-Hap1- -Hap1-	phased by oneself
HG02185	Dai Chinese	CDX	East Asian Ancestry	GG	GG	-Hap1- -Hap1-	phased by oneself
HG02186	Dai Chinese	CDX	East Asian Ancestry	GG	GA	-Hap1- -Hap3-	phased by oneself
HG02187	Dai Chinese	CDX	East Asian Ancestry	GG	GG	-Hap1- -Hap1-	phased by oneself
HG02360	Dai Chinese	CDX	East Asian Ancestry	GG	GA	-Hap1- -Hap3-	phased by oneself
HG02367	Dai Chinese	CDX	East Asian Ancestry	GG	GG	-Hap1- -Hap1-	phased by oneself
HG02371	Dai Chinese	CDX	East Asian Ancestry	GG	GG	-Hap1- -Hap1-	phased by oneself
HG02382	Dai Chinese	CDX	East Asian Ancestry	GG	GG	-Hap1- -Hap1-	phased by oneself
HG02390	Dai Chinese	CDX	East Asian Ancestry	GG	GG	-Hap1- -Hap1-	phased by oneself
HG02408	Dai Chinese	CDX	East Asian Ancestry	GG	GG	-Hap1- -Hap1-	phased by oneself
HG02410	Dai Chinese	CDX	East Asian Ancestry	GG	GG	-Hap1- -Hap1-	phased by oneself
HG00759	Dai Chinese	CDX	East Asian Ancestry	GC	GG	-WT- -Hap1-	phased by oneself
HG00844	Dai Chinese	CDX	East Asian Ancestry	GC	GG	-WT- -Hap1-	phased by oneself
HG00881	Dai Chinese	CDX	East Asian Ancestry	GC	GG	-WT- -Hap1-	phased by oneself
HG00956	Dai Chinese	CDX	East Asian Ancestry	GC	GG	-WT- -Hap1-	phased by oneself
HG00978	Dai Chinese	CDX	East Asian Ancestry	GC	GG	-WT- -Hap1-	phased by oneself
HG01028	Dai Chinese	CDX	East Asian Ancestry	GC	GG	-WT- -Hap1-	phased by oneself
HG01046	Dai Chinese	CDX	East Asian Ancestry	GC	GG	-WT- -Hap1-	phased by oneself
HG01794	Dai Chinese	CDX	East Asian Ancestry	GC	GG	-WT- -Hap1-	phased by oneself
HG01795	Dai Chinese	CDX	East Asian Ancestry	GC	GG	-WT- -Hap1-	phased by oneself
HG01796	Dai Chinese	CDX	East Asian Ancestry	GC	GA	unknown	-
HG01805	Dai Chinese	CDX	East Asian Ancestry	GC	GG	-WT- -Hap1-	phased by oneself
HG01806	Dai Chinese	CDX	East Asian Ancestry	GC	GG	-WT- -Hap1-	phased by oneself
HG01808	Dai Chinese	CDX	East Asian Ancestry	GC	GG	-WT- -Hap1-	phased by oneself
HG01813	Dai Chinese	CDX	East Asian Ancestry	GC	GG	-WT- -Hap1-	phased by oneself
HG01816	Dai Chinese	CDX	East Asian Ancestry	GC	GG	-WT- -Hap1-	phased by oneself
HG02154	Dai Chinese	CDX	East Asian Ancestry	GC	GG	-WT- -Hap1-	phased by oneself
HG02155	Dai Chinese	CDX	East Asian Ancestry	GC	GG	-WT- -Hap1-	phased by oneself
HG02156	Dai Chinese	CDX	East Asian Ancestry	GC	GG	-WT- -Hap1-	phased by oneself
HG02165	Dai Chinese	CDX	East Asian Ancestry	GC	GG	-WT- -Hap1-	phased by oneself
HG02166	Dai Chinese	CDX	East Asian Ancestry	GC	GG	-WT- -Hap1-	phased by oneself
HG02179	Dai Chinese	CDX	East Asian Ancestry	GC	GG	-WT- -Hap1-	phased by oneself
HG02180	Dai Chinese	CDX	East Asian Ancestry	GC	GG	-WT- -Hap1-	phased by oneself
HG02182	Dai Chinese	CDX	East Asian Ancestry	GC	GG	-WT- -Hap1-	phased by oneself
HG02190	Dai Chinese	CDX	East Asian Ancestry	GC	GG	-WT- -Hap1-	phased by oneself
HG02250	Dai Chinese	CDX	East Asian Ancestry	GC	GG	-WT- -Hap1-	phased by oneself
HG02351	Dai Chinese	CDX	East Asian Ancestry	GC	GG	-WT- -Hap1-	phased by oneself
HG02356	Dai Chinese	CDX	East Asian Ancestry	GC	GG	-WT- -Hap1-	phased by oneself
HG02374	Dai Chinese	CDX	East Asian Ancestry	GC	GG	-WT- -Hap1-	phased by oneself
HG02379	Dai Chinese	CDX	East Asian Ancestry	GC	GG	-WT- -Hap1-	phased by oneself
HG02380	Dai Chinese	CDX	East Asian Ancestry	GC	GG	-WT- -Hap1-	phased by oneself
HG02383	Dai Chinese	CDX	East Asian Ancestry	GC	GG	-WT- -Hap1-	phased by oneself
HG02385	Dai Chinese	CDX	East Asian Ancestry	GC	GG	-WT- -Hap1-	phased by oneself
HG02386	Dai Chinese	CDX	East Asian Ancestry	GC	GG	-WT- -Hap1-	phased by oneself
HG02391	Dai Chinese	CDX	East Asian Ancestry	GC	GG	-WT- -Hap1-	phased by oneself
HG02392	Dai Chinese	CDX	East Asian Ancestry	GC	GG	-WT- -Hap1-	phased by oneself
HG02395	Dai Chinese	CDX	East Asian Ancestry	GC	GG	-WT- -Hap1-	phased by oneself
HG02397	Dai Chinese	CDX	East Asian Ancestry	GC	GG	-WT- -Hap1-	phased by oneself
HG02398	Dai Chinese	CDX	East Asian Ancestry	GC	GG	-WT- -Hap1-	phased by oneself
HG02399	Dai Chinese	CDX	East Asian Ancestry	GC	GG	-WT- -Hap1-	phased by oneself
HG02401	Dai Chinese	CDX	East Asian Ancestry	GC	GG	-WT- -Hap1-	phased by oneself
HG02407	Dai Chinese	CDX	East Asian Ancestry	GC	GG	-WT- -Hap1-	phased by oneself
HG02409	Dai Chinese	CDX	East Asian Ancestry	GC	GG	-WT- -Hap1-	phased by oneself
HG00766	Dai Chinese	CDX	East Asian Ancestry	CC	GG	-WT- -WT-	phased by oneself
HG00867	Dai Chinese	CDX	East Asian Ancestry	CC	GG	-WT- -WT-	phased by oneself
HG00879	Dai Chinese	CDX	East Asian Ancestry	CC	GG	-WT- -WT-	phased by oneself
HG01029	Dai Chinese	CDX	East Asian Ancestry	CC	GG	-WT- -WT-	phased by oneself
HG01797	Dai Chinese	CDX	East Asian Ancestry	CC	GG	-WT- -WT-	phased by oneself
HG01799	Dai Chinese	CDX	East Asian Ancestry	CC	GG	-WT- -WT-	phased by oneself
HG01801	Dai Chinese	CDX	East Asian Ancestry	CC	GG	-WT- -WT-	phased by oneself
HG01804	Dai Chinese	CDX	East Asian Ancestry	CC	GG	-WT- -WT-	phased by oneself
HG01807	Dai Chinese	CDX	East Asian Ancestry	CC	GG	-WT- -WT-	phased by oneself
HG01809	Dai Chinese	CDX	East Asian Ancestry	CC	GG	-WT- -WT-	phased by oneself
HG01811	Dai Chinese	CDX	East Asian Ancestry	CC	GG	-WT- -WT-	phased by oneself
HG01812	Dai Chinese	CDX	East Asian Ancestry	CC	GG	-WT- -WT-	phased by oneself
HG01815	Dai Chinese	CDX	East Asian Ancestry	CC	GG	-WT- -WT-	phased by oneself
HG02151	Dai Chinese	CDX	East Asian Ancestry	CC	GG	-WT- -WT-	phased by oneself
HG02152	Dai Chinese	CDX	East Asian Ancestry	CC	GG	-WT- -WT-	phased by oneself
HG02164	Dai Chinese	CDX	East Asian Ancestry	CC	GG	-WT- -WT-	phased by oneself
HG02178	Dai Chinese	CDX	East Asian Ancestry	CC	GG	-WT- -WT-	phased by oneself
HG02184	Dai Chinese	CDX	East Asian Ancestry	CC	GG	-WT- -WT-	phased by oneself
HG02188	Dai Chinese	CDX	East Asian Ancestry	CC	GG	-WT- -WT-	phased by oneself
HG02353	Dai Chinese	CDX	East Asian Ancestry	CC	GG	-WT- -WT-	phased by oneself
HG02355	Dai Chinese	CDX	East Asian Ancestry	CC	GG	-WT- -WT-	phased by oneself
HG02364	Dai Chinese	CDX	East Asian Ancestry	CC	GG	-WT- -WT-	phased by oneself
HG02373	Dai Chinese	CDX	East Asian Ancestry	CC	GG	-WT- -WT-	phased by oneself
HG02375	Dai Chinese	CDX	East Asian Ancestry	CC	GG	-WT- -WT-	phased by oneself
HG02384	Dai Chinese	CDX	East Asian Ancestry	CC	GG	-WT- -WT-	phased by oneself
HG02389	Dai Chinese	CDX	East Asian Ancestry	CC	GG	-WT- -WT-	phased by oneself
HG02394	Dai Chinese	CDX	East Asian Ancestry	CC	GG	-WT- -WT-	phased by oneself
HG02396	Dai Chinese	CDX	East Asian Ancestry	CC	GG	-WT- -WT-	phased by oneself
HG02402	Dai Chinese	CDX	East Asian Ancestry	CC	GG	-WT- -WT-	phased by oneself
HG02406	Dai Chinese	CDX	East Asian Ancestry	CC	GG	-WT- -WT-	phased by oneself
NA06994	CEPH	CEU	European Ancestry	GG	GG	-Hap1- -Hap1-	phased by oneself
NA07000	CEPH	CEU	European Ancestry	GG	GG	-Hap1- -Hap1-	phased by oneself
NA07048	CEPH	CEU	European Ancestry	GG	GG	-Hap1- -Hap1-	phased by oneself
NA07051	CEPH	CEU	European Ancestry	GG	GG	-Hap1- -Hap1-	phased by oneself
NA07056	CEPH	CEU	European Ancestry	GG	GG	-Hap1- -Hap1-	phased by oneself
NA07347	CEPH	CEU	European Ancestry	GG	GG	-Hap1- -Hap1-	phased by oneself
NA07357	CEPH	CEU	European Ancestry	GG	GG	-Hap1- -Hap1-	phased by oneself
NA11829	CEPH	CEU	European Ancestry	GG	GG	-Hap1- -Hap1-	phased by oneself
NA11830	CEPH	CEU	European Ancestry	GG	GG	-Hap1- -Hap1-	phased by oneself
NA11832	CEPH	CEU	European Ancestry	GG	GG	-Hap1- -Hap1-	phased by oneself
NA11843	CEPH	CEU	European Ancestry	GG	GG	-Hap1- -Hap1-	phased by oneself
NA11881	CEPH	CEU	European Ancestry	GG	GG	-Hap1- -Hap1-	phased by oneself
NA11893	CEPH	CEU	European Ancestry	GG	GG	-Hap1- -Hap1-	phased by oneself
NA11918	CEPH	CEU	European Ancestry	GG	GG	-Hap1- -Hap1-	phased by oneself
NA11920	CEPH	CEU	European Ancestry	GG	GG	-Hap1- -Hap1-	phased by oneself
NA11932	CEPH	CEU	European Ancestry	GG	GG	-Hap1- -Hap1-	phased by oneself
NA11994	CEPH	CEU	European Ancestry	GG	GG	-Hap1- -Hap1-	phased by oneself
NA11995	CEPH	CEU	European Ancestry	GG	GG	-Hap1- -Hap1-	phased by oneself
NA12005	CEPH	CEU	European Ancestry	GG	GG	-Hap1- -Hap1-	phased by oneself
NA12043	CEPH	CEU	European Ancestry	GG	GG	-Hap1- -Hap1-	phased by oneself
NA12144	CEPH	CEU	European Ancestry	GG	GG	-Hap1- -Hap1-	phased by oneself
NA12154	CEPH	CEU	European Ancestry	GG	GG	-Hap1- -Hap1-	phased by oneself
NA12155	CEPH	CEU	European Ancestry	GG	GG	-Hap1- -Hap1-	phased by oneself
NA12234	CEPH	CEU	European Ancestry	GG	GG	-Hap1- -Hap1-	phased by oneself
NA12249	CEPH	CEU	European Ancestry	GG	GG	-Hap1- -Hap1-	phased by oneself
NA12273	CEPH	CEU	European Ancestry	GG	GG	-Hap1- -Hap1-	phased by oneself
NA12275	CEPH	CEU	European Ancestry	GG	GG	-Hap1- -Hap1-	phased by oneself
NA12282	CEPH	CEU	European Ancestry	GG	GG	-Hap1- -Hap1-	phased by oneself
NA12287	CEPH	CEU	European Ancestry	GG	GG	-Hap1- -Hap1-	phased by oneself
NA12340	CEPH	CEU	European Ancestry	GG	GG	-Hap1- -Hap1-	phased by oneself
NA12341	CEPH	CEU	European Ancestry	GG	GG	-Hap1- -Hap1-	phased by oneself
NA12342	CEPH	CEU	European Ancestry	GG	GG	-Hap1- -Hap1-	phased by oneself
NA12348	CEPH	CEU	European Ancestry	GG	GG	-Hap1- -Hap1-	phased by oneself
NA12413	CEPH	CEU	European Ancestry	GG	GG	-Hap1- -Hap1-	phased by oneself
NA12414	CEPH	CEU	European Ancestry	GG	GG	-Hap1- -Hap1-	phased by oneself
NA12489	CEPH	CEU	European Ancestry	GG	GG	-Hap1- -Hap1-	phased by oneself
NA12716	CEPH	CEU	European Ancestry	GG	GG	-Hap1- -Hap1-	phased by oneself
NA12749	CEPH	CEU	European Ancestry	GG	GG	-Hap1- -Hap1-	phased by oneself
NA12750	CEPH	CEU	European Ancestry	GG	GG	-Hap1- -Hap1-	phased by oneself
NA12751	CEPH	CEU	European Ancestry	GG	GG	-Hap1- -Hap1-	phased by oneself
NA12761	CEPH	CEU	European Ancestry	GG	GG	-Hap1- -Hap1-	phased by oneself
NA12762	CEPH	CEU	European Ancestry	GG	GG	-Hap1- -Hap1-	phased by oneself
NA12763	CEPH	CEU	European Ancestry	GG	GG	-Hap1- -Hap1-	phased by oneself
NA12775	CEPH	CEU	European Ancestry	GG	GG	-Hap1- -Hap1-	phased by oneself
NA12776	CEPH	CEU	European Ancestry	GG	GG	-Hap1- -Hap1-	phased by oneself
NA12777	CEPH	CEU	European Ancestry	GG	GG	-Hap1- -Hap1-	phased by oneself
NA12813	CEPH	CEU	European Ancestry	GG	GG	-Hap1- -Hap1-	phased by oneself
NA12814	CEPH	CEU	European Ancestry	GG	GG	-Hap1- -Hap1-	phased by oneself
NA12815	CEPH	CEU	European Ancestry	GG	GG	-Hap1- -Hap1-	phased by oneself
NA12827	CEPH	CEU	European Ancestry	GG	GG	-Hap1- -Hap1-	phased by oneself
NA12829	CEPH	CEU	European Ancestry	GG	GG	-Hap1- -Hap1-	phased by oneself
NA12843	CEPH	CEU	European Ancestry	GG	GG	-Hap1- -Hap1-	phased by oneself
NA12872	CEPH	CEU	European Ancestry	GG	GG	-Hap1- -Hap1-	phased by oneself
NA12878	CEPH	CEU	European Ancestry	GG	GG	-Hap1- -Hap1-	phased by oneself
NA06984	CEPH	CEU	European Ancestry	GC	GG	-WT- -Hap1-	phased by oneself
NA06985	CEPH	CEU	European Ancestry	GC	GG	-WT- -Hap1-	phased by oneself
NA06986	CEPH	CEU	European Ancestry	GC	GG	-WT- -Hap1-	phased by oneself
NA07037	CEPH	CEU	European Ancestry	GC	GG	-WT- -Hap1-	phased by oneself
NA10847	CEPH	CEU	European Ancestry	GC	GG	-WT- -Hap1-	phased by oneself
NA10851	CEPH	CEU	European Ancestry	GC	GG	-WT- -Hap1-	phased by oneself
NA11840	CEPH	CEU	European Ancestry	GC	GG	-WT- -Hap1-	phased by oneself
NA11894	CEPH	CEU	European Ancestry	GC	GG	-WT- -Hap1-	phased by oneself
NA11930	CEPH	CEU	European Ancestry	GC	GG	-WT- -Hap1-	phased by oneself
NA11931	CEPH	CEU	European Ancestry	GC	GG	-WT- -Hap1-	phased by oneself
NA11992	CEPH	CEU	European Ancestry	GC	GG	-WT- -Hap1-	phased by oneself
NA12003	CEPH	CEU	European Ancestry	GC	GG	-WT- -Hap1-	phased by oneself
NA12004	CEPH	CEU	European Ancestry	GC	GG	-WT- -Hap1-	phased by oneself
NA12006	CEPH	CEU	European Ancestry	GC	GG	-WT- -Hap1-	phased by oneself
NA12044	CEPH	CEU	European Ancestry	GC	GG	-WT- -Hap1-	phased by oneself
NA12046	CEPH	CEU	European Ancestry	GC	GG	-WT- -Hap1-	phased by oneself
NA12156	CEPH	CEU	European Ancestry	GC	GG	-WT- -Hap1-	phased by oneself
NA12272	CEPH	CEU	European Ancestry	GC	GG	-WT- -Hap1-	phased by oneself
NA12283	CEPH	CEU	European Ancestry	GC	GG	-WT- -Hap1-	phased by oneself
NA12286	CEPH	CEU	European Ancestry	GC	GG	-WT- -Hap1-	phased by oneself
NA12347	CEPH	CEU	European Ancestry	GC	GG	-WT- -Hap1-	phased by oneself
NA12383	CEPH	CEU	European Ancestry	GC	GG	-WT- -Hap1-	phased by oneself
NA12400	CEPH	CEU	European Ancestry	GC	GG	-WT- -Hap1-	phased by oneself
NA12546	CEPH	CEU	European Ancestry	GC	GG	-WT- -Hap1-	phased by oneself
NA12717	CEPH	CEU	European Ancestry	GC	GG	-WT- -Hap1-	phased by oneself
NA12718	CEPH	CEU	European Ancestry	GC	GG	-WT- -Hap1-	phased by oneself
NA12748	CEPH	CEU	European Ancestry	GC	GG	-WT- -Hap1-	phased by oneself
NA12760	CEPH	CEU	European Ancestry	GC	GG	-WT- -Hap1-	phased by oneself
NA12778	CEPH	CEU	European Ancestry	GC	GG	-WT- -Hap1-	phased by oneself
NA12812	CEPH	CEU	European Ancestry	GC	GG	-WT- -Hap1-	phased by oneself
NA12828	CEPH	CEU	European Ancestry	GC	GG	-WT- -Hap1-	phased by oneself
NA12830	CEPH	CEU	European Ancestry	GC	GG	-WT- -Hap1-	phased by oneself
NA12842	CEPH	CEU	European Ancestry	GC	GG	-WT- -Hap1-	phased by oneself
NA12873	CEPH	CEU	European Ancestry	GC	GG	-WT- -Hap1-	phased by oneself
NA12874	CEPH	CEU	European Ancestry	GC	GG	-WT- -Hap1-	phased by oneself
NA06989	CEPH	CEU	European Ancestry	CC	GG	-WT- -WT-	phased by oneself
NA11831	CEPH	CEU	European Ancestry	CC	GG	-WT- -WT-	phased by oneself
NA11892	CEPH	CEU	European Ancestry	CC	GG	-WT- -WT-	phased by oneself
NA11919	CEPH	CEU	European Ancestry	CC	GG	-WT- -WT-	phased by oneself
NA11933	CEPH	CEU	European Ancestry	CC	GG	-WT- -WT-	phased by oneself
NA12045	CEPH	CEU	European Ancestry	CC	GG	-WT- -WT-	phased by oneself
NA12058	CEPH	CEU	European Ancestry	CC	GG	-WT- -WT-	phased by oneself
NA12399	CEPH	CEU	European Ancestry	CC	GG	-WT- -WT-	phased by oneself
NA12889	CEPH	CEU	European Ancestry	CC	GG	-WT- -WT-	phased by oneself
NA12890	CEPH	CEU	European Ancestry	CC	GG	-WT- -WT-	phased by oneself
NA18526	Han Chinese in Beijing	CHB	East Asian Ancestry	GG	GG	-Hap1- -Hap1-	phased by oneself
NA18528	Han Chinese in Beijing	CHB	East Asian Ancestry	GG	GG	-Hap1- -Hap1-	phased by oneself
NA18536	Han Chinese in Beijing	CHB	East Asian Ancestry	GG	GG	-Hap1- -Hap1-	phased by oneself
NA18542	Han Chinese in Beijing	CHB	East Asian Ancestry	GG	GG	-Hap1- -Hap1-	phased by oneself
NA18543	Han Chinese in Beijing	CHB	East Asian Ancestry	GG	GG	-Hap1- -Hap1-	phased by oneself
NA18550	Han Chinese in Beijing	CHB	East Asian Ancestry	GG	GG	-Hap1- -Hap1-	phased by oneself
NA18555	Han Chinese in Beijing	CHB	East Asian Ancestry	GG	GG	-Hap1- -Hap1-	phased by oneself
NA18563	Han Chinese in Beijing	CHB	East Asian Ancestry	GG	GG	-Hap1- -Hap1-	phased by oneself
NA18570	Han Chinese in Beijing	CHB	East Asian Ancestry	GG	GG	-Hap1- -Hap1-	phased by oneself
NA18577	Han Chinese in Beijing	CHB	East Asian Ancestry	GG	GG	-Hap1- -Hap1-	phased by oneself
NA18596	Han Chinese in Beijing	CHB	East Asian Ancestry	GG	GG	-Hap1- -Hap1-	phased by oneself
NA18605	Han Chinese in Beijing	CHB	East Asian Ancestry	GG	GG	-Hap1- -Hap1-	phased by oneself
NA18610	Han Chinese in Beijing	CHB	East Asian Ancestry	GG	GG	-Hap1- -Hap1-	phased by oneself
NA18615	Han Chinese in Beijing	CHB	East Asian Ancestry	GG	GG	-Hap1- -Hap1-	phased by oneself
NA18618	Han Chinese in Beijing	CHB	East Asian Ancestry	GG	GG	-Hap1- -Hap1-	phased by oneself
NA18623	Han Chinese in Beijing	CHB	East Asian Ancestry	GG	GG	-Hap1- -Hap1-	phased by oneself
NA18626	Han Chinese in Beijing	CHB	East Asian Ancestry	GG	GG	-Hap1- -Hap1-	phased by oneself
NA18630	Han Chinese in Beijing	CHB	East Asian Ancestry	GG	GG	-Hap1- -Hap1-	phased by oneself
NA18632	Han Chinese in Beijing	CHB	East Asian Ancestry	GG	GG	-Hap1- -Hap1-	phased by oneself
NA18633	Han Chinese in Beijing	CHB	East Asian Ancestry	GG	GG	-Hap1- -Hap1-	phased by oneself
NA18636	Han Chinese in Beijing	CHB	East Asian Ancestry	GG	GG	-Hap1- -Hap1-	phased by oneself
NA18637	Han Chinese in Beijing	CHB	East Asian Ancestry	GG	GG	-Hap1- -Hap1-	phased by oneself
NA18639	Han Chinese in Beijing	CHB	East Asian Ancestry	GG	GG	-Hap1- -Hap1-	phased by oneself
NA18645	Han Chinese in Beijing	CHB	East Asian Ancestry	GG	GG	-Hap1- -Hap1-	phased by oneself
NA18525	Han Chinese in Beijing	CHB	East Asian Ancestry	GC	GG	-WT- -Hap1-	phased by oneself
NA18530	Han Chinese in Beijing	CHB	East Asian Ancestry	GC	GG	-WT- -Hap1-	phased by oneself
NA18533	Han Chinese in Beijing	CHB	East Asian Ancestry	GC	GG	-WT- -Hap1-	phased by oneself
NA18534	Han Chinese in Beijing	CHB	East Asian Ancestry	GC	GG	-WT- -Hap1-	phased by oneself
NA18535	Han Chinese in Beijing	CHB	East Asian Ancestry	GC	GG	-WT- -Hap1-	phased by oneself
NA18537	Han Chinese in Beijing	CHB	East Asian Ancestry	GC	GG	-WT- -Hap1-	phased by oneself
NA18539	Han Chinese in Beijing	CHB	East Asian Ancestry	GC	GG	-WT- -Hap1-	phased by oneself
NA18541	Han Chinese in Beijing	CHB	East Asian Ancestry	GC	GG	-WT- -Hap1-	phased by oneself
NA18549	Han Chinese in Beijing	CHB	East Asian Ancestry	GC	GG	-WT- -Hap1-	phased by oneself
NA18552	Han Chinese in Beijing	CHB	East Asian Ancestry	GC	GG	-WT- -Hap1-	phased by oneself
NA18553	Han Chinese in Beijing	CHB	East Asian Ancestry	GC	GG	-WT- -Hap1-	phased by oneself
NA18560	Han Chinese in Beijing	CHB	East Asian Ancestry	GC	GG	-WT- -Hap1-	phased by oneself
NA18564	Han Chinese in Beijing	CHB	East Asian Ancestry	GC	GG	-WT- -Hap1-	phased by oneself
NA18565	Han Chinese in Beijing	CHB	East Asian Ancestry	GC	GG	-WT- -Hap1-	phased by oneself
NA18567	Han Chinese in Beijing	CHB	East Asian Ancestry	GC	GG	-WT- -Hap1-	phased by oneself
NA18571	Han Chinese in Beijing	CHB	East Asian Ancestry	GC	GG	-WT- -Hap1-	phased by oneself
NA18572	Han Chinese in Beijing	CHB	East Asian Ancestry	GC	GG	-WT- -Hap1-	phased by oneself
NA18573	Han Chinese in Beijing	CHB	East Asian Ancestry	GC	GG	-WT- -Hap1-	phased by oneself
NA18574	Han Chinese in Beijing	CHB	East Asian Ancestry	GC	GG	-WT- -Hap1-	phased by oneself
NA18579	Han Chinese in Beijing	CHB	East Asian Ancestry	GC	GG	-WT- -Hap1-	phased by oneself
NA18582	Han Chinese in Beijing	CHB	East Asian Ancestry	GC	GG	-WT- -Hap1-	phased by oneself
NA18591	Han Chinese in Beijing	CHB	East Asian Ancestry	GC	GG	-WT- -Hap1-	phased by oneself
NA18593	Han Chinese in Beijing	CHB	East Asian Ancestry	GC	GG	-WT- -Hap1-	phased by oneself
NA18595	Han Chinese in Beijing	CHB	East Asian Ancestry	GC	GG	-WT- -Hap1-	phased by oneself
NA18602	Han Chinese in Beijing	CHB	East Asian Ancestry	GC	GG	-WT- -Hap1-	phased by oneself
NA18606	Han Chinese in Beijing	CHB	East Asian Ancestry	GC	GG	-WT- -Hap1-	phased by oneself
NA18608	Han Chinese in Beijing	CHB	East Asian Ancestry	GC	GG	-WT- -Hap1-	phased by oneself
NA18609	Han Chinese in Beijing	CHB	East Asian Ancestry	GC	GG	-WT- -Hap1-	phased by oneself
NA18612	Han Chinese in Beijing	CHB	East Asian Ancestry	GC	GG	-WT- -Hap1-	phased by oneself
NA18613	Han Chinese in Beijing	CHB	East Asian Ancestry	GC	GG	-WT- -Hap1-	phased by oneself
NA18616	Han Chinese in Beijing	CHB	East Asian Ancestry	GC	GG	-WT- -Hap1-	phased by oneself
NA18617	Han Chinese in Beijing	CHB	East Asian Ancestry	GC	GG	-WT- -Hap1-	phased by oneself
NA18620	Han Chinese in Beijing	CHB	East Asian Ancestry	GC	GG	-WT- -Hap1-	phased by oneself
NA18624	Han Chinese in Beijing	CHB	East Asian Ancestry	GC	GG	-WT- -Hap1-	phased by oneself
NA18625	Han Chinese in Beijing	CHB	East Asian Ancestry	GC	GG	-WT- -Hap1-	phased by oneself
NA18627	Han Chinese in Beijing	CHB	East Asian Ancestry	GC	GG	-WT- -Hap1-	phased by oneself
NA18631	Han Chinese in Beijing	CHB	East Asian Ancestry	GC	GG	-WT- -Hap1-	phased by oneself
NA18634	Han Chinese in Beijing	CHB	East Asian Ancestry	GC	GG	-WT- -Hap1-	phased by oneself
NA18635	Han Chinese in Beijing	CHB	East Asian Ancestry	GC	GG	-WT- -Hap1-	phased by oneself
NA18640	Han Chinese in Beijing	CHB	East Asian Ancestry	GC	GG	-WT- -Hap1-	phased by oneself
NA18641	Han Chinese in Beijing	CHB	East Asian Ancestry	GC	GG	-WT- -Hap1-	phased by oneself
NA18642	Han Chinese in Beijing	CHB	East Asian Ancestry	GC	GG	-WT- -Hap1-	phased by oneself
NA18643	Han Chinese in Beijing	CHB	East Asian Ancestry	GC	GG	-WT- -Hap1-	phased by oneself
NA18646	Han Chinese in Beijing	CHB	East Asian Ancestry	GC	GG	-WT- -Hap1-	phased by oneself
NA18647	Han Chinese in Beijing	CHB	East Asian Ancestry	GC	GG	-WT- -Hap1-	phased by oneself
NA18648	Han Chinese in Beijing	CHB	East Asian Ancestry	GC	GG	-WT- -Hap1-	phased by oneself
NA18740	Han Chinese in Beijing	CHB	East Asian Ancestry	GC	GG	-WT- -Hap1-	phased by oneself
NA18745	Han Chinese in Beijing	CHB	East Asian Ancestry	GC	GG	-WT- -Hap1-	phased by oneself
NA18747	Han Chinese in Beijing	CHB	East Asian Ancestry	GC	GG	-WT- -Hap1-	phased by oneself
NA18749	Han Chinese in Beijing	CHB	East Asian Ancestry	GC	GG	-WT- -Hap1-	phased by oneself
NA18531	Han Chinese in Beijing	CHB	East Asian Ancestry	CC	GG	-WT- -WT-	phased by oneself
NA18532	Han Chinese in Beijing	CHB	East Asian Ancestry	CC	GG	-WT- -WT-	phased by oneself
NA18538	Han Chinese in Beijing	CHB	East Asian Ancestry	CC	GG	-WT- -WT-	phased by oneself
NA18544	Han Chinese in Beijing	CHB	East Asian Ancestry	CC	GG	-WT- -WT-	phased by oneself
NA18545	Han Chinese in Beijing	CHB	East Asian Ancestry	CC	GG	-WT- -WT-	phased by oneself
NA18546	Han Chinese in Beijing	CHB	East Asian Ancestry	CC	GG	-WT- -WT-	phased by oneself
NA18547	Han Chinese in Beijing	CHB	East Asian Ancestry	CC	GG	-WT- -WT-	phased by oneself
NA18548	Han Chinese in Beijing	CHB	East Asian Ancestry	CC	GG	-WT- -WT-	phased by oneself
NA18557	Han Chinese in Beijing	CHB	East Asian Ancestry	CC	GG	-WT- -WT-	phased by oneself
NA18558	Han Chinese in Beijing	CHB	East Asian Ancestry	CC	GG	-WT- -WT-	phased by oneself
NA18559	Han Chinese in Beijing	CHB	East Asian Ancestry	CC	GG	-WT- -WT-	phased by oneself
NA18561	Han Chinese in Beijing	CHB	East Asian Ancestry	CC	GG	-WT- -WT-	phased by oneself
NA18562	Han Chinese in Beijing	CHB	East Asian Ancestry	CC	GG	-WT- -WT-	phased by oneself
NA18566	Han Chinese in Beijing	CHB	East Asian Ancestry	CC	GG	-WT- -WT-	phased by oneself
NA18592	Han Chinese in Beijing	CHB	East Asian Ancestry	CC	GG	-WT- -WT-	phased by oneself
NA18597	Han Chinese in Beijing	CHB	East Asian Ancestry	CC	GG	-WT- -WT-	phased by oneself
NA18599	Han Chinese in Beijing	CHB	East Asian Ancestry	CC	GG	-WT- -WT-	phased by oneself
NA18603	Han Chinese in Beijing	CHB	East Asian Ancestry	CC	GG	-WT- -WT-	phased by oneself
NA18611	Han Chinese in Beijing	CHB	East Asian Ancestry	CC	GG	-WT- -WT-	phased by oneself
NA18614	Han Chinese in Beijing	CHB	East Asian Ancestry	CC	GG	-WT- -WT-	phased by oneself
NA18619	Han Chinese in Beijing	CHB	East Asian Ancestry	CC	GG	-WT- -WT-	phased by oneself
NA18621	Han Chinese in Beijing	CHB	East Asian Ancestry	CC	GG	-WT- -WT-	phased by oneself
NA18622	Han Chinese in Beijing	CHB	East Asian Ancestry	CC	GG	-WT- -WT-	phased by oneself
NA18628	Han Chinese in Beijing	CHB	East Asian Ancestry	CC	GG	-WT- -WT-	phased by oneself
NA18629	Han Chinese in Beijing	CHB	East Asian Ancestry	CC	GG	-WT- -WT-	phased by oneself
NA18638	Han Chinese in Beijing	CHB	East Asian Ancestry	CC	GG	-WT- -WT-	phased by oneself
NA18644	Han Chinese in Beijing	CHB	East Asian Ancestry	CC	GG	-WT- -WT-	phased by oneself
NA18748	Han Chinese in Beijing	CHB	East Asian Ancestry	CC	GG	-WT- -WT-	phased by oneself
NA18757	Han Chinese in Beijing	CHB	East Asian Ancestry	CC	GG	-WT- -WT-	phased by oneself
HG00404	Southern Han Chinese	CHS	East Asian Ancestry	GG	GG	-Hap1- -Hap1-	phased by oneself
HG00409	Southern Han Chinese	CHS	East Asian Ancestry	GG	GG	-Hap1- -Hap1-	phased by oneself
HG00422	Southern Han Chinese	CHS	East Asian Ancestry	GG	GG	-Hap1- -Hap1-	phased by oneself
HG00472	Southern Han Chinese	CHS	East Asian Ancestry	GG	GG	-Hap1- -Hap1-	phased by oneself
HG00478	Southern Han Chinese	CHS	East Asian Ancestry	GG	GG	-Hap1- -Hap1-	phased by oneself
HG00500	Southern Han Chinese	CHS	East Asian Ancestry	GG	GG	-Hap1- -Hap1-	phased by oneself
HG00533	Southern Han Chinese	CHS	East Asian Ancestry	GG	GG	-Hap1- -Hap1-	phased by oneself
HG00537	Southern Han Chinese	CHS	East Asian Ancestry	GG	AA	-Hap3- -Hap3-	phased by oneself
HG00542	Southern Han Chinese	CHS	East Asian Ancestry	GG	GG	-Hap1- -Hap1-	phased by oneself
HG00580	Southern Han Chinese	CHS	East Asian Ancestry	GG	GG	-Hap1- -Hap1-	phased by oneself
HG00596	Southern Han Chinese	CHS	East Asian Ancestry	GG	GG	-Hap1- -Hap1-	phased by oneself
HG00610	Southern Han Chinese	CHS	East Asian Ancestry	GG	GG	-Hap1- -Hap1-	phased by oneself
HG00611	Southern Han Chinese	CHS	East Asian Ancestry	GG	GG	-Hap1- -Hap1-	phased by oneself
HG00626	Southern Han Chinese	CHS	East Asian Ancestry	GG	GG	-Hap1- -Hap1-	phased by oneself
HG00632	Southern Han Chinese	CHS	East Asian Ancestry	GG	GG	-Hap1- -Hap1-	phased by oneself
HG00634	Southern Han Chinese	CHS	East Asian Ancestry	GG	GG	-Hap1- -Hap1-	phased by oneself
HG00663	Southern Han Chinese	CHS	East Asian Ancestry	GG	GG	-Hap1- -Hap1-	phased by oneself
HG00675	Southern Han Chinese	CHS	East Asian Ancestry	GG	GA	-Hap1- -Hap3-	phased by oneself
HG00684	Southern Han Chinese	CHS	East Asian Ancestry	GG	GG	-Hap1- -Hap1-	phased by oneself
HG00690	Southern Han Chinese	CHS	East Asian Ancestry	GG	GG	-Hap1- -Hap1-	phased by oneself
HG00692	Southern Han Chinese	CHS	East Asian Ancestry	GG	GG	-Hap1- -Hap1-	phased by oneself
HG00707	Southern Han Chinese	CHS	East Asian Ancestry	GG	GG	-Hap1- -Hap1-	phased by oneself
HG00403	Southern Han Chinese	CHS	East Asian Ancestry	GC	GG	-WT- -Hap1-	phased by oneself
HG00406	Southern Han Chinese	CHS	East Asian Ancestry	GC	GG	-WT- -Hap1-	phased by oneself
HG00407	Southern Han Chinese	CHS	East Asian Ancestry	GC	GG	-WT- -Hap1-	phased by oneself
HG00410	Southern Han Chinese	CHS	East Asian Ancestry	GC	GG	-WT- -Hap1-	phased by oneself
HG00419	Southern Han Chinese	CHS	East Asian Ancestry	GC	GG	-WT- -Hap1-	phased by oneself
HG00428	Southern Han Chinese	CHS	East Asian Ancestry	GC	GG	-WT- -Hap1-	phased by oneself
HG00437	Southern Han Chinese	CHS	East Asian Ancestry	GC	GG	-WT- -Hap1-	phased by oneself
HG00442	Southern Han Chinese	CHS	East Asian Ancestry	GC	GG	-WT- -Hap1-	phased by oneself
HG00443	Southern Han Chinese	CHS	East Asian Ancestry	GC	GG	-WT- -Hap1-	phased by oneself
HG00446	Southern Han Chinese	CHS	East Asian Ancestry	GC	GG	-WT- -Hap1-	phased by oneself
HG00448	Southern Han Chinese	CHS	East Asian Ancestry	GC	GG	-WT- -Hap1-	phased by oneself
HG00458	Southern Han Chinese	CHS	East Asian Ancestry	GC	GG	-WT- -Hap1-	phased by oneself
HG00475	Southern Han Chinese	CHS	East Asian Ancestry	GC	GG	-WT- -Hap1-	phased by oneself
HG00513	Southern Han Chinese	CHS	East Asian Ancestry	GC	GG	-WT- -Hap1-	phased by oneself
HG00525	Southern Han Chinese	CHS	East Asian Ancestry	GC	GG	-WT- -Hap1-	phased by oneself
HG00530	Southern Han Chinese	CHS	East Asian Ancestry	GC	GG	-WT- -Hap1-	phased by oneself
HG00536	Southern Han Chinese	CHS	East Asian Ancestry	GC	GG	-WT- -Hap1-	phased by oneself
HG00543	Southern Han Chinese	CHS	East Asian Ancestry	GC	GG	-WT- -Hap1-	phased by oneself
HG00557	Southern Han Chinese	CHS	East Asian Ancestry	GC	GG	-WT- -Hap1-	phased by oneself
HG00565	Southern Han Chinese	CHS	East Asian Ancestry	GC	GG	-WT- -Hap1-	phased by oneself
HG00566	Southern Han Chinese	CHS	East Asian Ancestry	GC	GG	-WT- -Hap1-	phased by oneself
HG00581	Southern Han Chinese	CHS	East Asian Ancestry	GC	GG	-WT- -Hap1-	phased by oneself
HG00584	Southern Han Chinese	CHS	East Asian Ancestry	GC	GG	-WT- -Hap1-	phased by oneself
HG00589	Southern Han Chinese	CHS	East Asian Ancestry	GC	GG	-WT- -Hap1-	phased by oneself
HG00592	Southern Han Chinese	CHS	East Asian Ancestry	GC	GG	-WT- -Hap1-	phased by oneself
HG00593	Southern Han Chinese	CHS	East Asian Ancestry	GC	GG	-WT- -Hap1-	phased by oneself
HG00599	Southern Han Chinese	CHS	East Asian Ancestry	GC	GG	-WT- -Hap1-	phased by oneself
HG00608	Southern Han Chinese	CHS	East Asian Ancestry	GC	GG	-WT- -Hap1-	phased by oneself
HG00619	Southern Han Chinese	CHS	East Asian Ancestry	GC	GG	-WT- -Hap1-	phased by oneself
HG00620	Southern Han Chinese	CHS	East Asian Ancestry	GC	GG	-WT- -Hap1-	phased by oneself
HG00622	Southern Han Chinese	CHS	East Asian Ancestry	GC	GG	-WT- -Hap1-	phased by oneself
HG00623	Southern Han Chinese	CHS	East Asian Ancestry	GC	GG	-WT- -Hap1-	phased by oneself
HG00625	Southern Han Chinese	CHS	East Asian Ancestry	GC	GG	-WT- -Hap1-	phased by oneself
HG00628	Southern Han Chinese	CHS	East Asian Ancestry	GC	GG	-WT- -Hap1-	phased by oneself
HG00654	Southern Han Chinese	CHS	East Asian Ancestry	GC	GG	-WT- -Hap1-	phased by oneself
HG00656	Southern Han Chinese	CHS	East Asian Ancestry	GC	GG	-WT- -Hap1-	phased by oneself
HG00657	Southern Han Chinese	CHS	East Asian Ancestry	GC	GG	-WT- -Hap1-	phased by oneself
HG00672	Southern Han Chinese	CHS	East Asian Ancestry	GC	GG	-WT- -Hap1-	phased by oneself
HG00693	Southern Han Chinese	CHS	East Asian Ancestry	GC	GG	-WT- -Hap1-	phased by oneself
HG00698	Southern Han Chinese	CHS	East Asian Ancestry	GC	GG	-WT- -Hap1-	phased by oneself
HG00699	Southern Han Chinese	CHS	East Asian Ancestry	GC	GG	-WT- -Hap1-	phased by oneself
HG00704	Southern Han Chinese	CHS	East Asian Ancestry	GC	GG	-WT- -Hap1-	phased by oneself
HG00705	Southern Han Chinese	CHS	East Asian Ancestry	GC	GG	-WT- -Hap1-	phased by oneself
HG00708	Southern Han Chinese	CHS	East Asian Ancestry	GC	GG	-WT- -Hap1-	phased by oneself
HG00729	Southern Han Chinese	CHS	East Asian Ancestry	GC	GG	-WT- -Hap1-	phased by oneself
HG00421	Southern Han Chinese	CHS	East Asian Ancestry	CC	GG	-WT- -WT-	phased by oneself
HG00436	Southern Han Chinese	CHS	East Asian Ancestry	CC	GG	-WT- -WT-	phased by oneself
HG00445	Southern Han Chinese	CHS	East Asian Ancestry	CC	GG	-WT- -WT-	phased by oneself
HG00449	Southern Han Chinese	CHS	East Asian Ancestry	CC	GG	-WT- -WT-	phased by oneself
HG00451	Southern Han Chinese	CHS	East Asian Ancestry	CC	GG	-WT- -WT-	phased by oneself
HG00452	Southern Han Chinese	CHS	East Asian Ancestry	CC	GG	-WT- -WT-	phased by oneself
HG00457	Southern Han Chinese	CHS	East Asian Ancestry	CC	GG	-WT- -WT-	phased by oneself
HG00463	Southern Han Chinese	CHS	East Asian Ancestry	CC	GG	-WT- -WT-	phased by oneself
HG00464	Southern Han Chinese	CHS	East Asian Ancestry	CC	GG	-WT- -WT-	phased by oneself
HG00473	Southern Han Chinese	CHS	East Asian Ancestry	CC	GG	-WT- -WT-	phased by oneself
HG00476	Southern Han Chinese	CHS	East Asian Ancestry	CC	GG	-WT- -WT-	phased by oneself
HG00479	Southern Han Chinese	CHS	East Asian Ancestry	CC	GG	-WT- -WT-	phased by oneself
HG00524	Southern Han Chinese	CHS	East Asian Ancestry	CC	GG	-WT- -WT-	phased by oneself
HG00531	Southern Han Chinese	CHS	East Asian Ancestry	CC	GG	-WT- -WT-	phased by oneself
HG00534	Southern Han Chinese	CHS	East Asian Ancestry	CC	GG	-WT- -WT-	phased by oneself
HG00556	Southern Han Chinese	CHS	East Asian Ancestry	CC	GG	-WT- -WT-	phased by oneself
HG00559	Southern Han Chinese	CHS	East Asian Ancestry	CC	GG	-WT- -WT-	phased by oneself
HG00560	Southern Han Chinese	CHS	East Asian Ancestry	CC	GG	-WT- -WT-	phased by oneself
HG00583	Southern Han Chinese	CHS	East Asian Ancestry	CC	GG	-WT- -WT-	phased by oneself
HG00590	Southern Han Chinese	CHS	East Asian Ancestry	CC	GG	-WT- -WT-	phased by oneself
HG00595	Southern Han Chinese	CHS	East Asian Ancestry	CC	GG	-WT- -WT-	phased by oneself
HG00598	Southern Han Chinese	CHS	East Asian Ancestry	CC	GG	-WT- -WT-	phased by oneself
HG00607	Southern Han Chinese	CHS	East Asian Ancestry	CC	GG	-WT- -WT-	phased by oneself
HG00613	Southern Han Chinese	CHS	East Asian Ancestry	CC	GG	-WT- -WT-	phased by oneself
HG00614	Southern Han Chinese	CHS	East Asian Ancestry	CC	GG	-WT- -WT-	phased by oneself
HG00629	Southern Han Chinese	CHS	East Asian Ancestry	CC	GG	-WT- -WT-	phased by oneself
HG00631	Southern Han Chinese	CHS	East Asian Ancestry	CC	GG	-WT- -WT-	phased by oneself
HG00650	Southern Han Chinese	CHS	East Asian Ancestry	CC	GG	-WT- -WT-	phased by oneself
HG00651	Southern Han Chinese	CHS	East Asian Ancestry	CC	GG	-WT- -WT-	phased by oneself
HG00653	Southern Han Chinese	CHS	East Asian Ancestry	CC	GG	-WT- -WT-	phased by oneself
HG00662	Southern Han Chinese	CHS	East Asian Ancestry	CC	GG	-WT- -WT-	phased by oneself
HG00671	Southern Han Chinese	CHS	East Asian Ancestry	CC	GG	-WT- -WT-	phased by oneself
HG00674	Southern Han Chinese	CHS	East Asian Ancestry	CC	GG	-WT- -WT-	phased by oneself
HG00683	Southern Han Chinese	CHS	East Asian Ancestry	CC	GG	-WT- -WT-	phased by oneself
HG00689	Southern Han Chinese	CHS	East Asian Ancestry	CC	GG	-WT- -WT-	phased by oneself
HG00701	Southern Han Chinese	CHS	East Asian Ancestry	CC	GG	-WT- -WT-	phased by oneself
HG00717	Southern Han Chinese	CHS	East Asian Ancestry	CC	GG	-WT- -WT-	phased by oneself
HG00728	Southern Han Chinese	CHS	East Asian Ancestry	CC	GG	-WT- -WT-	phased by oneself
HG01121	Colombian	CLM	American Ancestry	GG	GG	-Hap1- -Hap1-	phased by oneself
HG01122	Colombian	CLM	American Ancestry	GG	GG	-Hap1- -Hap1-	phased by oneself
HG01133	Colombian	CLM	American Ancestry	GG	GG	-Hap1- -Hap1-	phased by oneself
HG01136	Colombian	CLM	American Ancestry	GG	GG	-Hap1- -Hap1-	phased by oneself
HG01137	Colombian	CLM	American Ancestry	GG	GG	-Hap1- -Hap1-	phased by oneself
HG01140	Colombian	CLM	American Ancestry	GG	GG	-Hap1- -Hap1-	phased by oneself
HG01142	Colombian	CLM	American Ancestry	GG	GG	-Hap1- -Hap1-	phased by oneself
HG01148	Colombian	CLM	American Ancestry	GG	GG	-Hap1- -Hap1-	phased by oneself
HG01250	Colombian	CLM	American Ancestry	GG	GG	-Hap1- -Hap1-	phased by oneself
HG01251	Colombian	CLM	American Ancestry	GG	GG	-Hap1- -Hap1-	phased by oneself
HG01253	Colombian	CLM	American Ancestry	GG	GG	-Hap1- -Hap1-	phased by oneself
HG01256	Colombian	CLM	American Ancestry	GG	GG	-Hap1- -Hap1-	phased by oneself
HG01257	Colombian	CLM	American Ancestry	GG	GG	-Hap1- -Hap1-	phased by oneself
HG01259	Colombian	CLM	American Ancestry	GG	GG	-Hap1- -Hap1-	phased by oneself
HG01260	Colombian	CLM	American Ancestry	GG	GG	-Hap1- -Hap1-	phased by oneself
HG01271	Colombian	CLM	American Ancestry	GG	GG	-Hap1- -Hap1-	phased by oneself
HG01272	Colombian	CLM	American Ancestry	GG	GG	-Hap1- -Hap1-	phased by oneself
HG01275	Colombian	CLM	American Ancestry	GG	GG	-Hap1- -Hap1-	phased by oneself
HG01277	Colombian	CLM	American Ancestry	GG	GG	-Hap1- -Hap1-	phased by oneself
HG01281	Colombian	CLM	American Ancestry	GG	GG	-Hap1- -Hap1-	phased by oneself
HG01341	Colombian	CLM	American Ancestry	GG	GG	-Hap1- -Hap1-	phased by oneself
HG01342	Colombian	CLM	American Ancestry	GG	GG	-Hap1- -Hap1-	phased by oneself
HG01350	Colombian	CLM	American Ancestry	GG	GG	-Hap1- -Hap1-	phased by oneself
HG01353	Colombian	CLM	American Ancestry	GG	GG	-Hap1- -Hap1-	phased by oneself
HG01359	Colombian	CLM	American Ancestry	GG	GG	-Hap1- -Hap1-	phased by oneself
HG01360	Colombian	CLM	American Ancestry	GG	GG	-Hap1- -Hap1-	phased by oneself
HG01363	Colombian	CLM	American Ancestry	GG	GG	-Hap1- -Hap1-	phased by oneself
HG01365	Colombian	CLM	American Ancestry	GG	GG	-Hap1- -Hap1-	phased by oneself
HG01366	Colombian	CLM	American Ancestry	GG	GG	-Hap1- -Hap1-	phased by oneself
HG01369	Colombian	CLM	American Ancestry	GG	GG	-Hap1- -Hap1-	phased by oneself
HG01372	Colombian	CLM	American Ancestry	GG	GG	-Hap1- -Hap1-	phased by oneself
HG01374	Colombian	CLM	American Ancestry	GG	GG	-Hap1- -Hap1-	phased by oneself
HG01383	Colombian	CLM	American Ancestry	GG	GG	-Hap1- -Hap1-	phased by oneself
HG01389	Colombian	CLM	American Ancestry	GG	GG	-Hap1- -Hap1-	phased by oneself
HG01390	Colombian	CLM	American Ancestry	GG	GG	-Hap1- -Hap1-	phased by oneself
HG01431	Colombian	CLM	American Ancestry	GG	GG	-Hap1- -Hap1-	phased by oneself
HG01438	Colombian	CLM	American Ancestry	GG	GG	-Hap1- -Hap1-	phased by oneself
HG01443	Colombian	CLM	American Ancestry	GG	GG	-Hap1- -Hap1-	phased by oneself
HG01444	Colombian	CLM	American Ancestry	GG	GG	-Hap1- -Hap1-	phased by oneself
HG01447	Colombian	CLM	American Ancestry	GG	GG	-Hap1- -Hap1-	phased by oneself
HG01461	Colombian	CLM	American Ancestry	GG	GG	-Hap1- -Hap1-	phased by oneself
HG01462	Colombian	CLM	American Ancestry	GG	GG	-Hap1- -Hap1-	phased by oneself
HG01468	Colombian	CLM	American Ancestry	GG	GG	-Hap1- -Hap1-	phased by oneself
HG01489	Colombian	CLM	American Ancestry	GG	GG	-Hap1- -Hap1-	phased by oneself
HG01491	Colombian	CLM	American Ancestry	GG	GG	-Hap1- -Hap1-	phased by oneself
HG01492	Colombian	CLM	American Ancestry	GG	GG	-Hap1- -Hap1-	phased by oneself
HG01494	Colombian	CLM	American Ancestry	GG	GG	-Hap1- -Hap1-	phased by oneself
HG01495	Colombian	CLM	American Ancestry	GG	GG	-Hap1- -Hap1-	phased by oneself
HG01497	Colombian	CLM	American Ancestry	GG	GG	-Hap1- -Hap1-	phased by oneself
HG01498	Colombian	CLM	American Ancestry	GG	GG	-Hap1- -Hap1-	phased by oneself
HG01550	Colombian	CLM	American Ancestry	GG	GG	-Hap1- -Hap1-	phased by oneself
HG01551	Colombian	CLM	American Ancestry	GG	GG	-Hap1- -Hap1-	phased by oneself
HG01556	Colombian	CLM	American Ancestry	GG	GG	-Hap1- -Hap1-	phased by oneself
HG01112	Colombian	CLM	American Ancestry	GC	GG	-WT- -Hap1-	phased by oneself
HG01113	Colombian	CLM	American Ancestry	GC	GG	-WT- -Hap1-	phased by oneself
HG01119	Colombian	CLM	American Ancestry	GC	GG	-WT- -Hap1-	phased by oneself
HG01124	Colombian	CLM	American Ancestry	GC	GG	-WT- -Hap1-	phased by oneself
HG01125	Colombian	CLM	American Ancestry	GC	GG	-WT- -Hap1-	phased by oneself
HG01130	Colombian	CLM	American Ancestry	GC	GG	-WT- -Hap1-	phased by oneself
HG01131	Colombian	CLM	American Ancestry	GC	GG	-WT- -Hap1-	phased by oneself
HG01134	Colombian	CLM	American Ancestry	GC	GG	-WT- -Hap1-	phased by oneself
HG01139	Colombian	CLM	American Ancestry	GC	GG	-WT- -Hap1-	phased by oneself
HG01254	Colombian	CLM	American Ancestry	GC	GG	-WT- -Hap1-	phased by oneself
HG01269	Colombian	CLM	American Ancestry	GC	GG	-WT- -Hap1-	phased by oneself
HG01284	Colombian	CLM	American Ancestry	GC	GG	-WT- -Hap1-	phased by oneself
HG01344	Colombian	CLM	American Ancestry	GC	GG	-WT- -Hap1-	phased by oneself
HG01345	Colombian	CLM	American Ancestry	GC	GG	-WT- -Hap1-	phased by oneself
HG01348	Colombian	CLM	American Ancestry	GC	GG	-WT- -Hap1-	phased by oneself
HG01351	Colombian	CLM	American Ancestry	GC	GG	-WT- -Hap1-	phased by oneself
HG01354	Colombian	CLM	American Ancestry	GC	GG	-WT- -Hap1-	phased by oneself
HG01356	Colombian	CLM	American Ancestry	GC	GG	-WT- -Hap1-	phased by oneself
HG01357	Colombian	CLM	American Ancestry	GC	GG	-WT- -Hap1-	phased by oneself
HG01362	Colombian	CLM	American Ancestry	GC	GG	-WT- -Hap1-	phased by oneself
HG01375	Colombian	CLM	American Ancestry	GC	GG	-WT- -Hap1-	phased by oneself
HG01377	Colombian	CLM	American Ancestry	GC	GG	-WT- -Hap1-	phased by oneself
HG01378	Colombian	CLM	American Ancestry	GC	GG	-WT- -Hap1-	phased by oneself
HG01384	Colombian	CLM	American Ancestry	GC	GG	-WT- -Hap1-	phased by oneself
HG01432	Colombian	CLM	American Ancestry	GC	GG	-WT- -Hap1-	phased by oneself
HG01435	Colombian	CLM	American Ancestry	GC	GG	-WT- -Hap1-	phased by oneself
HG01440	Colombian	CLM	American Ancestry	GC	GG	-WT- -Hap1-	phased by oneself
HG01455	Colombian	CLM	American Ancestry	GC	GG	-WT- -Hap1-	phased by oneself
HG01456	Colombian	CLM	American Ancestry	GC	GG	-WT- -Hap1-	phased by oneself
HG01459	Colombian	CLM	American Ancestry	GC	GG	-WT- -Hap1-	phased by oneself
HG01464	Colombian	CLM	American Ancestry	GC	GG	-WT- -Hap1-	phased by oneself
HG01479	Colombian	CLM	American Ancestry	GC	GG	-WT- -Hap1-	phased by oneself
HG01485	Colombian	CLM	American Ancestry	GC	GG	-WT- -Hap1-	phased by oneself
HG01488	Colombian	CLM	American Ancestry	GC	GG	-WT- -Hap1-	phased by oneself
HG01149	Colombian	CLM	American Ancestry	CC	GG	-WT- -WT-	phased by oneself
HG01280	Colombian	CLM	American Ancestry	CC	GG	-WT- -WT-	phased by oneself
HG01437	Colombian	CLM	American Ancestry	CC	GG	-WT- -WT-	phased by oneself
HG01441	Colombian	CLM	American Ancestry	CC	GG	-WT- -WT-	phased by oneself
HG01465	Colombian	CLM	American Ancestry	CC	GG	-WT- -WT-	phased by oneself
HG01474	Colombian	CLM	American Ancestry	CC	GG	-WT- -WT-	phased by oneself
HG01486	Colombian	CLM	American Ancestry	CC	GG	-WT- -WT-	phased by oneself
HG02922	Esan	ESN	African Ancestry	GG	GG	-Hap1- -Hap1-	phased by oneself
HG02923	Esan	ESN	African Ancestry	GG	GG	-Hap1- -Hap1-	phased by oneself
HG02943	Esan	ESN	African Ancestry	GG	GG	-Hap1- -Hap1-	phased by oneself
HG02947	Esan	ESN	African Ancestry	GG	GG	-Hap1- -Hap1-	phased by oneself
HG02953	Esan	ESN	African Ancestry	GG	GG	-Hap1- -Hap1-	phased by oneself
HG02968	Esan	ESN	African Ancestry	GG	GG	-Hap1- -Hap1-	phased by oneself
HG02970	Esan	ESN	African Ancestry	GG	GG	-Hap1- -Hap1-	phased by oneself
HG02971	Esan	ESN	African Ancestry	GG	GG	-Hap1- -Hap1-	phased by oneself
HG02973	Esan	ESN	African Ancestry	GG	GG	-Hap1- -Hap1-	phased by oneself
HG02974	Esan	ESN	African Ancestry	GG	GG	-Hap1- -Hap1-	phased by oneself
HG02976	Esan	ESN	African Ancestry	GG	GG	-Hap1- -Hap1-	phased by oneself
HG02979	Esan	ESN	African Ancestry	GG	GG	-Hap1- -Hap1-	phased by oneself
HG02981	Esan	ESN	African Ancestry	GG	GG	-Hap1- -Hap1-	phased by oneself
HG03100	Esan	ESN	African Ancestry	GG	GG	-Hap1- -Hap1-	phased by oneself
HG03105	Esan	ESN	African Ancestry	GG	GG	-Hap1- -Hap1-	phased by oneself
HG03111	Esan	ESN	African Ancestry	GG	GG	-Hap1- -Hap1-	phased by oneself
HG03115	Esan	ESN	African Ancestry	GG	GG	-Hap1- -Hap1-	phased by oneself
HG03117	Esan	ESN	African Ancestry	GG	GG	-Hap1- -Hap1-	phased by oneself
HG03118	Esan	ESN	African Ancestry	GG	GG	-Hap1- -Hap1-	phased by oneself
HG03120	Esan	ESN	African Ancestry	GG	GG	-Hap1- -Hap1-	phased by oneself
HG03121	Esan	ESN	African Ancestry	GG	GG	-Hap1- -Hap1-	phased by oneself
HG03124	Esan	ESN	African Ancestry	GG	GG	-Hap1- -Hap1-	phased by oneself
HG03126	Esan	ESN	African Ancestry	GG	GG	-Hap1- -Hap1-	phased by oneself
HG03130	Esan	ESN	African Ancestry	GG	GG	-Hap1- -Hap1-	phased by oneself
HG03135	Esan	ESN	African Ancestry	GG	GG	-Hap1- -Hap1-	phased by oneself
HG03157	Esan	ESN	African Ancestry	GG	GG	-Hap1- -Hap1-	phased by oneself
HG03159	Esan	ESN	African Ancestry	GG	GG	-Hap1- -Hap1-	phased by oneself
HG03168	Esan	ESN	African Ancestry	GG	GG	-Hap1- -Hap1-	phased by oneself
HG03169	Esan	ESN	African Ancestry	GG	GG	-Hap1- -Hap1-	phased by oneself
HG03172	Esan	ESN	African Ancestry	GG	GG	-Hap1- -Hap1-	phased by oneself
HG03175	Esan	ESN	African Ancestry	GG	GG	-Hap1- -Hap1-	phased by oneself
HG03190	Esan	ESN	African Ancestry	GG	GG	-Hap1- -Hap1-	phased by oneself
HG03193	Esan	ESN	African Ancestry	GG	GG	-Hap1- -Hap1-	phased by oneself
HG03199	Esan	ESN	African Ancestry	GG	GG	-Hap1- -Hap1-	phased by oneself
HG03268	Esan	ESN	African Ancestry	GG	GG	-Hap1- -Hap1-	phased by oneself
HG03279	Esan	ESN	African Ancestry	GG	GG	-Hap1- -Hap1-	phased by oneself
HG03280	Esan	ESN	African Ancestry	GG	GG	-Hap1- -Hap1-	phased by oneself
HG03291	Esan	ESN	African Ancestry	GG	GG	-Hap1- -Hap1-	phased by oneself
HG03294	Esan	ESN	African Ancestry	GG	GG	-Hap1- -Hap1-	phased by oneself
HG03295	Esan	ESN	African Ancestry	GG	GG	-Hap1- -Hap1-	phased by oneself
HG03298	Esan	ESN	African Ancestry	GG	GG	-Hap1- -Hap1-	phased by oneself
HG03304	Esan	ESN	African Ancestry	GG	GG	-Hap1- -Hap1-	phased by oneself
HG03313	Esan	ESN	African Ancestry	GG	GG	-Hap1- -Hap1-	phased by oneself
HG03342	Esan	ESN	African Ancestry	GG	GG	-Hap1- -Hap1-	phased by oneself
HG03343	Esan	ESN	African Ancestry	GG	GG	-Hap1- -Hap1-	phased by oneself
HG03351	Esan	ESN	African Ancestry	GG	GG	-Hap1- -Hap1-	phased by oneself
HG03363	Esan	ESN	African Ancestry	GG	GG	-Hap1- -Hap1-	phased by oneself
HG03370	Esan	ESN	African Ancestry	GG	GG	-Hap1- -Hap1-	phased by oneself
HG03372	Esan	ESN	African Ancestry	GG	GG	-Hap1- -Hap1-	phased by oneself
HG03515	Esan	ESN	African Ancestry	GG	GG	-Hap1- -Hap1-	phased by oneself
HG03518	Esan	ESN	African Ancestry	GG	GG	-Hap1- -Hap1-	phased by oneself
HG03520	Esan	ESN	African Ancestry	GG	GG	-Hap1- -Hap1-	phased by oneself
HG03521	Esan	ESN	African Ancestry	GG	GG	-Hap1- -Hap1-	phased by oneself
HG02938	Esan	ESN	African Ancestry	GC	GG	-WT- -Hap1-	phased by oneself
HG02941	Esan	ESN	African Ancestry	GC	GG	-WT- -Hap1-	phased by oneself
HG02944	Esan	ESN	African Ancestry	GC	GG	-WT- -Hap1-	phased by oneself
HG02946	Esan	ESN	African Ancestry	GC	GG	-WT- -Hap1-	phased by oneself
HG02952	Esan	ESN	African Ancestry	GC	GG	-WT- -Hap1-	phased by oneself
HG02977	Esan	ESN	African Ancestry	GC	GG	-WT- -Hap1-	phased by oneself
HG03099	Esan	ESN	African Ancestry	GC	GG	-WT- -Hap1-	phased by oneself
HG03103	Esan	ESN	African Ancestry	GC	GG	-WT- -Hap1-	phased by oneself
HG03108	Esan	ESN	African Ancestry	GC	GG	-WT- -Hap1-	phased by oneself
HG03109	Esan	ESN	African Ancestry	GC	GG	-WT- -Hap1-	phased by oneself
HG03112	Esan	ESN	African Ancestry	GC	GG	-WT- -Hap1-	phased by oneself
HG03114	Esan	ESN	African Ancestry	GC	GG	-WT- -Hap1-	phased by oneself
HG03123	Esan	ESN	African Ancestry	GC	GG	-WT- -Hap1-	phased by oneself
HG03127	Esan	ESN	African Ancestry	GC	GG	-WT- -Hap1-	phased by oneself
HG03132	Esan	ESN	African Ancestry	GC	GG	-WT- -Hap1-	phased by oneself
HG03133	Esan	ESN	African Ancestry	GC	GG	-WT- -Hap1-	phased by oneself
HG03136	Esan	ESN	African Ancestry	GC	GG	-WT- -Hap1-	phased by oneself
HG03139	Esan	ESN	African Ancestry	GC	GG	-WT- -Hap1-	phased by oneself
HG03160	Esan	ESN	African Ancestry	GC	GG	-WT- -Hap1-	phased by oneself
HG03163	Esan	ESN	African Ancestry	GC	GG	-WT- -Hap1-	phased by oneself
HG03166	Esan	ESN	African Ancestry	GC	GG	-WT- -Hap1-	phased by oneself
HG03195	Esan	ESN	African Ancestry	GC	GG	-WT- -Hap1-	phased by oneself
HG03196	Esan	ESN	African Ancestry	GC	GG	-WT- -Hap1-	phased by oneself
HG03198	Esan	ESN	African Ancestry	GC	GG	-WT- -Hap1-	phased by oneself
HG03202	Esan	ESN	African Ancestry	GC	GG	-WT- -Hap1-	phased by oneself
HG03265	Esan	ESN	African Ancestry	GC	GG	-WT- -Hap1-	phased by oneself
HG03267	Esan	ESN	African Ancestry	GC	GG	-WT- -Hap1-	phased by oneself
HG03270	Esan	ESN	African Ancestry	GC	GG	-WT- -Hap1-	phased by oneself
HG03297	Esan	ESN	African Ancestry	GC	GG	-WT- -Hap1-	phased by oneself
HG03300	Esan	ESN	African Ancestry	GC	GG	-WT- -Hap1-	phased by oneself
HG03301	Esan	ESN	African Ancestry	GC	GG	-WT- -Hap1-	phased by oneself
HG03303	Esan	ESN	African Ancestry	GC	GG	-WT- -Hap1-	phased by oneself
HG03311	Esan	ESN	African Ancestry	GC	GG	-WT- -Hap1-	phased by oneself
HG03352	Esan	ESN	African Ancestry	GC	GG	-WT- -Hap1-	phased by oneself
HG03366	Esan	ESN	African Ancestry	GC	GG	-WT- -Hap1-	phased by oneself
HG03367	Esan	ESN	African Ancestry	GC	GG	-WT- -Hap1-	phased by oneself
HG03369	Esan	ESN	African Ancestry	GC	GG	-WT- -Hap1-	phased by oneself
HG03499	Esan	ESN	African Ancestry	GC	GG	-WT- -Hap1-	phased by oneself
HG03511	Esan	ESN	African Ancestry	GC	GG	-WT- -Hap1-	phased by oneself
HG03514	Esan	ESN	African Ancestry	GC	GG	-WT- -Hap1-	phased by oneself
HG03129	Esan	ESN	African Ancestry	CC	GG	-WT- -WT-	phased by oneself
HG03162	Esan	ESN	African Ancestry	CC	GG	-WT- -WT-	phased by oneself
HG03189	Esan	ESN	African Ancestry	CC	GG	-WT- -WT-	phased by oneself
HG03271	Esan	ESN	African Ancestry	CC	GG	-WT- -WT-	phased by oneself
HG03354	Esan	ESN	African Ancestry	CC	GG	-WT- -WT-	phased by oneself
HG03517	Esan	ESN	African Ancestry	CC	GG	-WT- -WT-	phased by oneself
HG00171	Finnish	FIN	European Ancestry	GG	GG	-Hap1- -Hap1-	phased by oneself
HG00173	Finnish	FIN	European Ancestry	GG	GG	-Hap1- -Hap1-	phased by oneself
HG00176	Finnish	FIN	European Ancestry	GG	GG	-Hap1- -Hap1-	phased by oneself
HG00177	Finnish	FIN	European Ancestry	GG	GG	-Hap1- -Hap1-	phased by oneself
HG00178	Finnish	FIN	European Ancestry	GG	GG	-Hap1- -Hap1-	phased by oneself
HG00179	Finnish	FIN	European Ancestry	GG	GG	-Hap1- -Hap1-	phased by oneself
HG00180	Finnish	FIN	European Ancestry	GG	GG	-Hap1- -Hap1-	phased by oneself
HG00185	Finnish	FIN	European Ancestry	GG	GG	-Hap1- -Hap1-	phased by oneself
HG00187	Finnish	FIN	European Ancestry	GG	GG	-Hap1- -Hap1-	phased by oneself
HG00189	Finnish	FIN	European Ancestry	GG	GG	-Hap1- -Hap1-	phased by oneself
HG00190	Finnish	FIN	European Ancestry	GG	GG	-Hap1- -Hap1-	phased by oneself
HG00272	Finnish	FIN	European Ancestry	GG	GG	-Hap1- -Hap1-	phased by oneself
HG00276	Finnish	FIN	European Ancestry	GG	GG	-Hap1- -Hap1-	phased by oneself
HG00277	Finnish	FIN	European Ancestry	GG	GG	-Hap1- -Hap1-	phased by oneself
HG00278	Finnish	FIN	European Ancestry	GG	GG	-Hap1- -Hap1-	phased by oneself
HG00280	Finnish	FIN	European Ancestry	GG	GG	-Hap1- -Hap1-	phased by oneself
HG00281	Finnish	FIN	European Ancestry	GG	GG	-Hap1- -Hap1-	phased by oneself
HG00284	Finnish	FIN	European Ancestry	GG	GG	-Hap1- -Hap1-	phased by oneself
HG00285	Finnish	FIN	European Ancestry	GG	GG	-Hap1- -Hap1-	phased by oneself
HG00288	Finnish	FIN	European Ancestry	GG	GG	-Hap1- -Hap1-	phased by oneself
HG00306	Finnish	FIN	European Ancestry	GG	GG	-Hap1- -Hap1-	phased by oneself
HG00309	Finnish	FIN	European Ancestry	GG	GG	-Hap1- -Hap1-	phased by oneself
HG00313	Finnish	FIN	European Ancestry	GG	GG	-Hap1- -Hap1-	phased by oneself
HG00315	Finnish	FIN	European Ancestry	GG	GG	-Hap1- -Hap1-	phased by oneself
HG00318	Finnish	FIN	European Ancestry	GG	GG	-Hap1- -Hap1-	phased by oneself
HG00319	Finnish	FIN	European Ancestry	GG	GG	-Hap1- -Hap1-	phased by oneself
HG00320	Finnish	FIN	European Ancestry	GG	GG	-Hap1- -Hap1-	phased by oneself
HG00323	Finnish	FIN	European Ancestry	GG	GG	-Hap1- -Hap1-	phased by oneself
HG00326	Finnish	FIN	European Ancestry	GG	GG	-Hap1- -Hap1-	phased by oneself
HG00327	Finnish	FIN	European Ancestry	GG	GG	-Hap1- -Hap1-	phased by oneself
HG00331	Finnish	FIN	European Ancestry	GG	GG	-Hap1- -Hap1-	phased by oneself
HG00334	Finnish	FIN	European Ancestry	GG	GG	-Hap1- -Hap1-	phased by oneself
HG00335	Finnish	FIN	European Ancestry	GG	GG	-Hap1- -Hap1-	phased by oneself
HG00336	Finnish	FIN	European Ancestry	GG	GG	-Hap1- -Hap1-	phased by oneself
HG00338	Finnish	FIN	European Ancestry	GG	GG	-Hap1- -Hap1-	phased by oneself
HG00341	Finnish	FIN	European Ancestry	GG	GG	-Hap1- -Hap1-	phased by oneself
HG00344	Finnish	FIN	European Ancestry	GG	GG	-Hap1- -Hap1-	phased by oneself
HG00345	Finnish	FIN	European Ancestry	GG	GG	-Hap1- -Hap1-	phased by oneself
HG00346	Finnish	FIN	European Ancestry	GG	GG	-Hap1- -Hap1-	phased by oneself
HG00350	Finnish	FIN	European Ancestry	GG	GG	-Hap1- -Hap1-	phased by oneself
HG00355	Finnish	FIN	European Ancestry	GG	GG	-Hap1- -Hap1-	phased by oneself
HG00357	Finnish	FIN	European Ancestry	GG	GG	-Hap1- -Hap1-	phased by oneself
HG00360	Finnish	FIN	European Ancestry	GG	GG	-Hap1- -Hap1-	phased by oneself
HG00362	Finnish	FIN	European Ancestry	GG	GG	-Hap1- -Hap1-	phased by oneself
HG00366	Finnish	FIN	European Ancestry	GG	GG	-Hap1- -Hap1-	phased by oneself
HG00372	Finnish	FIN	European Ancestry	GG	GG	-Hap1- -Hap1-	phased by oneself
HG00375	Finnish	FIN	European Ancestry	GG	GG	-Hap1- -Hap1-	phased by oneself
HG00376	Finnish	FIN	European Ancestry	GG	GG	-Hap1- -Hap1-	phased by oneself
HG00378	Finnish	FIN	European Ancestry	GG	GG	-Hap1- -Hap1-	phased by oneself
HG00379	Finnish	FIN	European Ancestry	GG	GG	-Hap1- -Hap1-	phased by oneself
HG00380	Finnish	FIN	European Ancestry	GG	GG	-Hap1- -Hap1-	phased by oneself
HG00381	Finnish	FIN	European Ancestry	GG	GG	-Hap1- -Hap1-	phased by oneself
HG00174	Finnish	FIN	European Ancestry	GC	GG	-WT- -Hap1-	phased by oneself
HG00181	Finnish	FIN	European Ancestry	GC	GG	-WT- -Hap1-	phased by oneself
HG00182	Finnish	FIN	European Ancestry	GC	GG	-WT- -Hap1-	phased by oneself
HG00183	Finnish	FIN	European Ancestry	GC	GG	-WT- -Hap1-	phased by oneself
HG00186	Finnish	FIN	European Ancestry	GC	GG	-WT- -Hap1-	phased by oneself
HG00188	Finnish	FIN	European Ancestry	GC	GG	-WT- -Hap1-	phased by oneself
HG00267	Finnish	FIN	European Ancestry	GC	GG	-WT- -Hap1-	phased by oneself
HG00268	Finnish	FIN	European Ancestry	GC	GG	-WT- -Hap1-	phased by oneself
HG00269	Finnish	FIN	European Ancestry	GC	GG	-WT- -Hap1-	phased by oneself
HG00271	Finnish	FIN	European Ancestry	GC	GG	-WT- -Hap1-	phased by oneself
HG00273	Finnish	FIN	European Ancestry	GC	GG	-WT- -Hap1-	phased by oneself
HG00274	Finnish	FIN	European Ancestry	GC	GG	-WT- -Hap1-	phased by oneself
HG00290	Finnish	FIN	European Ancestry	GC	GG	-WT- -Hap1-	phased by oneself
HG00304	Finnish	FIN	European Ancestry	GC	GG	-WT- -Hap1-	phased by oneself
HG00308	Finnish	FIN	European Ancestry	GC	GG	-WT- -Hap1-	phased by oneself
HG00310	Finnish	FIN	European Ancestry	GC	GG	-WT- -Hap1-	phased by oneself
HG00311	Finnish	FIN	European Ancestry	GC	GG	-WT- -Hap1-	phased by oneself
HG00321	Finnish	FIN	European Ancestry	GC	GG	-WT- -Hap1-	phased by oneself
HG00324	Finnish	FIN	European Ancestry	GC	GG	-WT- -Hap1-	phased by oneself
HG00325	Finnish	FIN	European Ancestry	GC	GG	-WT- -Hap1-	phased by oneself
HG00328	Finnish	FIN	European Ancestry	GC	GG	-WT- -Hap1-	phased by oneself
HG00329	Finnish	FIN	European Ancestry	GC	GG	-WT- -Hap1-	phased by oneself
HG00330	Finnish	FIN	European Ancestry	GC	GG	-WT- -Hap1-	phased by oneself
HG00332	Finnish	FIN	European Ancestry	GC	GG	-WT- -Hap1-	phased by oneself
HG00337	Finnish	FIN	European Ancestry	GC	GG	-WT- -Hap1-	phased by oneself
HG00339	Finnish	FIN	European Ancestry	GC	GG	-WT- -Hap1-	phased by oneself
HG00342	Finnish	FIN	European Ancestry	GC	GG	-WT- -Hap1-	phased by oneself
HG00343	Finnish	FIN	European Ancestry	GC	GG	-WT- -Hap1-	phased by oneself
HG00349	Finnish	FIN	European Ancestry	GC	GG	-WT- -Hap1-	phased by oneself
HG00351	Finnish	FIN	European Ancestry	GC	GG	-WT- -Hap1-	phased by oneself
HG00356	Finnish	FIN	European Ancestry	GC	GG	-WT- -Hap1-	phased by oneself
HG00361	Finnish	FIN	European Ancestry	GC	GG	-WT- -Hap1-	phased by oneself
HG00364	Finnish	FIN	European Ancestry	GC	GG	-WT- -Hap1-	phased by oneself
HG00365	Finnish	FIN	European Ancestry	GC	GG	-WT- -Hap1-	phased by oneself
HG00368	Finnish	FIN	European Ancestry	GC	GG	-WT- -Hap1-	phased by oneself
HG00369	Finnish	FIN	European Ancestry	GC	GG	-WT- -Hap1-	phased by oneself
HG00371	Finnish	FIN	European Ancestry	GC	GG	-WT- -Hap1-	phased by oneself
HG00373	Finnish	FIN	European Ancestry	GC	GG	-WT- -Hap1-	phased by oneself
HG00382	Finnish	FIN	European Ancestry	GC	GG	-WT- -Hap1-	phased by oneself
HG00383	Finnish	FIN	European Ancestry	GC	GG	-WT- -Hap1-	phased by oneself
HG00384	Finnish	FIN	European Ancestry	GC	GG	-WT- -Hap1-	phased by oneself
HG00266	Finnish	FIN	European Ancestry	CC	GG	-WT- -WT-	phased by oneself
HG00275	Finnish	FIN	European Ancestry	CC	GG	-WT- -WT-	phased by oneself
HG00282	Finnish	FIN	European Ancestry	CC	GG	-WT- -WT-	phased by oneself
HG00353	Finnish	FIN	European Ancestry	CC	GG	-WT- -WT-	phased by oneself
HG00358	Finnish	FIN	European Ancestry	CC	GG	-WT- -WT-	phased by oneself
HG00367	Finnish	FIN	European Ancestry	CC	GG	-WT- -WT-	phased by oneself
HG00102	British	GBR	European Ancestry	GG	GG	-Hap1- -Hap1-	phased by oneself
HG00103	British	GBR	European Ancestry	GG	GG	-Hap1- -Hap1-	phased by oneself
HG00105	British	GBR	European Ancestry	GG	GG	-Hap1- -Hap1-	phased by oneself
HG00107	British	GBR	European Ancestry	GG	GG	-Hap1- -Hap1-	phased by oneself
HG00109	British	GBR	European Ancestry	GG	GG	-Hap1- -Hap1-	phased by oneself
HG00110	British	GBR	European Ancestry	GG	GG	-Hap1- -Hap1-	phased by oneself
HG00112	British	GBR	European Ancestry	GG	GG	-Hap1- -Hap1-	phased by oneself
HG00116	British	GBR	European Ancestry	GG	GG	-Hap1- -Hap1-	phased by oneself
HG00120	British	GBR	European Ancestry	GG	GG	-Hap1- -Hap1-	phased by oneself
HG00122	British	GBR	European Ancestry	GG	GG	-Hap1- -Hap1-	phased by oneself
HG00126	British	GBR	European Ancestry	GG	GG	-Hap1- -Hap1-	phased by oneself
HG00127	British	GBR	European Ancestry	GG	GG	-Hap1- -Hap1-	phased by oneself
HG00128	British	GBR	European Ancestry	GG	GG	-Hap1- -Hap1-	phased by oneself
HG00129	British	GBR	European Ancestry	GG	GG	-Hap1- -Hap1-	phased by oneself
HG00132	British	GBR	European Ancestry	GG	GG	-Hap1- -Hap1-	phased by oneself
HG00133	British	GBR	European Ancestry	GG	GG	-Hap1- -Hap1-	phased by oneself
HG00137	British	GBR	European Ancestry	GG	GG	-Hap1- -Hap1-	phased by oneself
HG00139	British	GBR	European Ancestry	GG	GG	-Hap1- -Hap1-	phased by oneself
HG00141	British	GBR	European Ancestry	GG	GG	-Hap1- -Hap1-	phased by oneself
HG00148	British	GBR	European Ancestry	GG	GG	-Hap1- -Hap1-	phased by oneself
HG00151	British	GBR	European Ancestry	GG	GG	-Hap1- -Hap1-	phased by oneself
HG00155	British	GBR	European Ancestry	GG	GG	-Hap1- -Hap1-	phased by oneself
HG00158	British	GBR	European Ancestry	GG	GG	-Hap1- -Hap1-	phased by oneself
HG00160	British	GBR	European Ancestry	GG	GG	-Hap1- -Hap1-	phased by oneself
HG00231	British	GBR	European Ancestry	GG	GG	-Hap1- -Hap1-	phased by oneself
HG00232	British	GBR	European Ancestry	GG	GG	-Hap1- -Hap1-	phased by oneself
HG00236	British	GBR	European Ancestry	GG	GG	-Hap1- -Hap1-	phased by oneself
HG00239	British	GBR	European Ancestry	GG	GG	-Hap1- -Hap1-	phased by oneself
HG00240	British	GBR	European Ancestry	GG	GG	-Hap1- -Hap1-	phased by oneself
HG00242	British	GBR	European Ancestry	GG	GG	-Hap1- -Hap1-	phased by oneself
HG00244	British	GBR	European Ancestry	GG	GG	-Hap1- -Hap1-	phased by oneself
HG00246	British	GBR	European Ancestry	GG	GG	-Hap1- -Hap1-	phased by oneself
HG00251	British	GBR	European Ancestry	GG	GG	-Hap1- -Hap1-	phased by oneself
HG00253	British	GBR	European Ancestry	GG	GG	-Hap1- -Hap1-	phased by oneself
HG00256	British	GBR	European Ancestry	GG	GG	-Hap1- -Hap1-	phased by oneself
HG00257	British	GBR	European Ancestry	GG	GG	-Hap1- -Hap1-	phased by oneself
HG00258	British	GBR	European Ancestry	GG	GG	-Hap1- -Hap1-	phased by oneself
HG00259	British	GBR	European Ancestry	GG	GG	-Hap1- -Hap1-	phased by oneself
HG00261	British	GBR	European Ancestry	GG	GG	-Hap1- -Hap1-	phased by oneself
HG00262	British	GBR	European Ancestry	GG	GG	-Hap1- -Hap1-	phased by oneself
HG00263	British	GBR	European Ancestry	GG	GG	-Hap1- -Hap1-	phased by oneself
HG00265	British	GBR	European Ancestry	GG	GG	-Hap1- -Hap1-	phased by oneself
HG01334	British	GBR	European Ancestry	GG	GG	-Hap1- -Hap1-	phased by oneself
HG01789	British	GBR	European Ancestry	GG	GG	-Hap1- -Hap1-	phased by oneself
HG01790	British	GBR	European Ancestry	GG	GG	-Hap1- -Hap1-	phased by oneself
HG01791	British	GBR	European Ancestry	GG	GG	-Hap1- -Hap1-	phased by oneself
HG02215	British	GBR	European Ancestry	GG	GG	-Hap1- -Hap1-	phased by oneself
HG00096	British	GBR	European Ancestry	GC	GG	-WT- -Hap1-	phased by oneself
HG00097	British	GBR	European Ancestry	GC	GG	-WT- -Hap1-	phased by oneself
HG00099	British	GBR	European Ancestry	GC	GG	-WT- -Hap1-	phased by oneself
HG00100	British	GBR	European Ancestry	GC	GG	-WT- -Hap1-	phased by oneself
HG00101	British	GBR	European Ancestry	GC	GG	-WT- -Hap1-	phased by oneself
HG00108	British	GBR	European Ancestry	GC	GG	-WT- -Hap1-	phased by oneself
HG00111	British	GBR	European Ancestry	GC	GG	-WT- -Hap1-	phased by oneself
HG00114	British	GBR	European Ancestry	GC	GG	-WT- -Hap1-	phased by oneself
HG00115	British	GBR	European Ancestry	GC	GG	-WT- -Hap1-	phased by oneself
HG00117	British	GBR	European Ancestry	GC	GG	-WT- -Hap1-	phased by oneself
HG00118	British	GBR	European Ancestry	GC	GG	-WT- -Hap1-	phased by oneself
HG00119	British	GBR	European Ancestry	GC	GG	-WT- -Hap1-	phased by oneself
HG00121	British	GBR	European Ancestry	GC	GG	-WT- -Hap1-	phased by oneself
HG00123	British	GBR	European Ancestry	GC	GG	-WT- -Hap1-	phased by oneself
HG00125	British	GBR	European Ancestry	GC	GG	-WT- -Hap1-	phased by oneself
HG00130	British	GBR	European Ancestry	GC	GG	-WT- -Hap1-	phased by oneself
HG00131	British	GBR	European Ancestry	GC	GG	-WT- -Hap1-	phased by oneself
HG00136	British	GBR	European Ancestry	GC	GG	-WT- -Hap1-	phased by oneself
HG00138	British	GBR	European Ancestry	GC	GG	-WT- -Hap1-	phased by oneself
HG00140	British	GBR	European Ancestry	GC	GG	-WT- -Hap1-	phased by oneself
HG00142	British	GBR	European Ancestry	GC	GG	-WT- -Hap1-	phased by oneself
HG00143	British	GBR	European Ancestry	GC	GG	-WT- -Hap1-	phased by oneself
HG00146	British	GBR	European Ancestry	GC	GG	-WT- -Hap1-	phased by oneself
HG00149	British	GBR	European Ancestry	GC	GG	-WT- -Hap1-	phased by oneself
HG00150	British	GBR	European Ancestry	GC	GG	-WT- -Hap1-	phased by oneself
HG00154	British	GBR	European Ancestry	GC	GG	-WT- -Hap1-	phased by oneself
HG00157	British	GBR	European Ancestry	GC	GG	-WT- -Hap1-	phased by oneself
HG00159	British	GBR	European Ancestry	GC	GG	-WT- -Hap1-	phased by oneself
HG00233	British	GBR	European Ancestry	GC	GG	-WT- -Hap1-	phased by oneself
HG00234	British	GBR	European Ancestry	GC	GG	-WT- -Hap1-	phased by oneself
HG00235	British	GBR	European Ancestry	GC	GG	-WT- -Hap1-	phased by oneself
HG00238	British	GBR	European Ancestry	GC	GG	-WT- -Hap1-	phased by oneself
HG00243	British	GBR	European Ancestry	GC	GG	-WT- -Hap1-	phased by oneself
HG00250	British	GBR	European Ancestry	GC	GG	-WT- -Hap1-	phased by oneself
HG00252	British	GBR	European Ancestry	GC	GG	-WT- -Hap1-	phased by oneself
HG00254	British	GBR	European Ancestry	GC	GG	-WT- -Hap1-	phased by oneself
HG00255	British	GBR	European Ancestry	GC	GG	-WT- -Hap1-	phased by oneself
HG00260	British	GBR	European Ancestry	GC	GG	-WT- -Hap1-	phased by oneself
HG00264	British	GBR	European Ancestry	GC	GG	-WT- -Hap1-	phased by oneself
HG00106	British	GBR	European Ancestry	CC	GG	-WT- -WT-	phased by oneself
HG00113	British	GBR	European Ancestry	CC	GG	-WT- -WT-	phased by oneself
HG00145	British	GBR	European Ancestry	CC	GG	-WT- -WT-	phased by oneself
HG00237	British	GBR	European Ancestry	CC	GG	-WT- -WT-	phased by oneself
HG00245	British	GBR	European Ancestry	CC	GG	-WT- -WT-	phased by oneself
NA20845	Gujarati	GIH	South Asian Ancestry	GG	GG	-Hap1- -Hap1-	phased by oneself
NA20847	Gujarati	GIH	South Asian Ancestry	GG	GG	-Hap1- -Hap1-	phased by oneself
NA20849	Gujarati	GIH	South Asian Ancestry	GG	GG	-Hap1- -Hap1-	phased by oneself
NA20850	Gujarati	GIH	South Asian Ancestry	GG	GG	-Hap1- -Hap1-	phased by oneself
NA20853	Gujarati	GIH	South Asian Ancestry	GG	GG	-Hap1- -Hap1-	phased by oneself
NA20854	Gujarati	GIH	South Asian Ancestry	GG	GG	-Hap1- -Hap1-	phased by oneself
NA20858	Gujarati	GIH	South Asian Ancestry	GG	GG	-Hap1- -Hap1-	phased by oneself
NA20861	Gujarati	GIH	South Asian Ancestry	GG	GG	-Hap1- -Hap1-	phased by oneself
NA20863	Gujarati	GIH	South Asian Ancestry	GG	GG	-Hap1- -Hap1-	phased by oneself
NA20866	Gujarati	GIH	South Asian Ancestry	GG	GG	-Hap1- -Hap1-	phased by oneself
NA20867	Gujarati	GIH	South Asian Ancestry	GG	GG	-Hap1- -Hap1-	phased by oneself
NA20868	Gujarati	GIH	South Asian Ancestry	GG	GG	-Hap1- -Hap1-	phased by oneself
NA20869	Gujarati	GIH	South Asian Ancestry	GG	GG	-Hap1- -Hap1-	phased by oneself
NA20872	Gujarati	GIH	South Asian Ancestry	GG	GG	-Hap1- -Hap1-	phased by oneself
NA20874	Gujarati	GIH	South Asian Ancestry	GG	GG	-Hap1- -Hap1-	phased by oneself
NA20876	Gujarati	GIH	South Asian Ancestry	GG	GG	-Hap1- -Hap1-	phased by oneself
NA20877	Gujarati	GIH	South Asian Ancestry	GG	GG	-Hap1- -Hap1-	phased by oneself
NA20884	Gujarati	GIH	South Asian Ancestry	GG	GG	-Hap1- -Hap1-	phased by oneself
NA20892	Gujarati	GIH	South Asian Ancestry	GG	GG	-Hap1- -Hap1-	phased by oneself
NA20895	Gujarati	GIH	South Asian Ancestry	GG	GG	-Hap1- -Hap1-	phased by oneself
NA20896	Gujarati	GIH	South Asian Ancestry	GG	GG	-Hap1- -Hap1-	phased by oneself
NA20902	Gujarati	GIH	South Asian Ancestry	GG	GG	-Hap1- -Hap1-	phased by oneself
NA20908	Gujarati	GIH	South Asian Ancestry	GG	GG	-Hap1- -Hap1-	phased by oneself
NA21086	Gujarati	GIH	South Asian Ancestry	GG	GG	-Hap1- -Hap1-	phased by oneself
NA21088	Gujarati	GIH	South Asian Ancestry	GG	GG	-Hap1- -Hap1-	phased by oneself
NA21090	Gujarati	GIH	South Asian Ancestry	GG	GG	-Hap1- -Hap1-	phased by oneself
NA21092	Gujarati	GIH	South Asian Ancestry	GG	GG	-Hap1- -Hap1-	phased by oneself
NA21093	Gujarati	GIH	South Asian Ancestry	GG	GG	-Hap1- -Hap1-	phased by oneself
NA21094	Gujarati	GIH	South Asian Ancestry	GG	GG	-Hap1- -Hap1-	phased by oneself
NA21099	Gujarati	GIH	South Asian Ancestry	GG	GG	-Hap1- -Hap1-	phased by oneself
NA21100	Gujarati	GIH	South Asian Ancestry	GG	GG	-Hap1- -Hap1-	phased by oneself
NA21101	Gujarati	GIH	South Asian Ancestry	GG	GG	-Hap1- -Hap1-	phased by oneself
NA21102	Gujarati	GIH	South Asian Ancestry	GG	GG	-Hap1- -Hap1-	phased by oneself
NA21103	Gujarati	GIH	South Asian Ancestry	GG	GG	-Hap1- -Hap1-	phased by oneself
NA21105	Gujarati	GIH	South Asian Ancestry	GG	GG	-Hap1- -Hap1-	phased by oneself
NA21112	Gujarati	GIH	South Asian Ancestry	GG	GG	-Hap1- -Hap1-	phased by oneself
NA21114	Gujarati	GIH	South Asian Ancestry	GG	GG	-Hap1- -Hap1-	phased by oneself
NA21119	Gujarati	GIH	South Asian Ancestry	GG	GG	-Hap1- -Hap1-	phased by oneself
NA21122	Gujarati	GIH	South Asian Ancestry	GG	GG	-Hap1- -Hap1-	phased by oneself
NA21123	Gujarati	GIH	South Asian Ancestry	GG	GG	-Hap1- -Hap1-	phased by oneself
NA21126	Gujarati	GIH	South Asian Ancestry	GG	GG	-Hap1- -Hap1-	phased by oneself
NA21128	Gujarati	GIH	South Asian Ancestry	GG	GG	-Hap1- -Hap1-	phased by oneself
NA21129	Gujarati	GIH	South Asian Ancestry	GG	GG	-Hap1- -Hap1-	phased by oneself
NA21135	Gujarati	GIH	South Asian Ancestry	GG	GG	-Hap1- -Hap1-	phased by oneself
NA21143	Gujarati	GIH	South Asian Ancestry	GG	GG	-Hap1- -Hap1-	phased by oneself
NA20846	Gujarati	GIH	South Asian Ancestry	GC	GG	-WT- -Hap1-	phased by oneself
NA20851	Gujarati	GIH	South Asian Ancestry	GC	GG	-WT- -Hap1-	phased by oneself
NA20852	Gujarati	GIH	South Asian Ancestry	GC	GG	-WT- -Hap1-	phased by oneself
NA20856	Gujarati	GIH	South Asian Ancestry	GC	GG	-WT- -Hap1-	phased by oneself
NA20862	Gujarati	GIH	South Asian Ancestry	GC	GG	-WT- -Hap1-	phased by oneself
NA20864	Gujarati	GIH	South Asian Ancestry	GC	GG	-WT- -Hap1-	phased by oneself
NA20870	Gujarati	GIH	South Asian Ancestry	GC	GG	-WT- -Hap1-	phased by oneself
NA20875	Gujarati	GIH	South Asian Ancestry	GC	GG	-WT- -Hap1-	phased by oneself
NA20878	Gujarati	GIH	South Asian Ancestry	GC	GG	-WT- -Hap1-	phased by oneself
NA20881	Gujarati	GIH	South Asian Ancestry	GC	GG	-WT- -Hap1-	phased by oneself
NA20885	Gujarati	GIH	South Asian Ancestry	GC	GG	-WT- -Hap1-	phased by oneself
NA20886	Gujarati	GIH	South Asian Ancestry	GC	GG	-WT- -Hap1-	phased by oneself
NA20887	Gujarati	GIH	South Asian Ancestry	GC	GG	-WT- -Hap1-	phased by oneself
NA20890	Gujarati	GIH	South Asian Ancestry	GC	GG	-WT- -Hap1-	phased by oneself
NA20891	Gujarati	GIH	South Asian Ancestry	GC	GG	-WT- -Hap1-	phased by oneself
NA20894	Gujarati	GIH	South Asian Ancestry	GC	GG	-WT- -Hap1-	phased by oneself
NA20897	Gujarati	GIH	South Asian Ancestry	GC	GG	-WT- -Hap1-	phased by oneself
NA20899	Gujarati	GIH	South Asian Ancestry	GC	GG	-WT- -Hap1-	phased by oneself
NA20900	Gujarati	GIH	South Asian Ancestry	GC	GG	-WT- -Hap1-	phased by oneself
NA20903	Gujarati	GIH	South Asian Ancestry	GC	GG	-WT- -Hap1-	phased by oneself
NA20905	Gujarati	GIH	South Asian Ancestry	GC	GG	-WT- -Hap1-	phased by oneself
NA20911	Gujarati	GIH	South Asian Ancestry	GC	GG	-WT- -Hap1-	phased by oneself
NA21087	Gujarati	GIH	South Asian Ancestry	GC	GG	-WT- -Hap1-	phased by oneself
NA21091	Gujarati	GIH	South Asian Ancestry	GC	GG	-WT- -Hap1-	phased by oneself
NA21095	Gujarati	GIH	South Asian Ancestry	GC	GG	-WT- -Hap1-	phased by oneself
NA21097	Gujarati	GIH	South Asian Ancestry	GC	GG	-WT- -Hap1-	phased by oneself
NA21104	Gujarati	GIH	South Asian Ancestry	GC	GG	-WT- -Hap1-	phased by oneself
NA21106	Gujarati	GIH	South Asian Ancestry	GC	GG	-WT- -Hap1-	phased by oneself
NA21107	Gujarati	GIH	South Asian Ancestry	GC	GG	-WT- -Hap1-	phased by oneself
NA21108	Gujarati	GIH	South Asian Ancestry	GC	GG	-WT- -Hap1-	phased by oneself
NA21109	Gujarati	GIH	South Asian Ancestry	GC	GG	-WT- -Hap1-	phased by oneself
NA21110	Gujarati	GIH	South Asian Ancestry	GC	GG	-WT- -Hap1-	phased by oneself
NA21113	Gujarati	GIH	South Asian Ancestry	GC	GG	-WT- -Hap1-	phased by oneself
NA21116	Gujarati	GIH	South Asian Ancestry	GC	GG	-WT- -Hap1-	phased by oneself
NA21117	Gujarati	GIH	South Asian Ancestry	GC	GG	-WT- -Hap1-	phased by oneself
NA21118	Gujarati	GIH	South Asian Ancestry	GC	GG	-WT- -Hap1-	phased by oneself
NA21125	Gujarati	GIH	South Asian Ancestry	GC	GG	-WT- -Hap1-	phased by oneself
NA21127	Gujarati	GIH	South Asian Ancestry	GC	GG	-WT- -Hap1-	phased by oneself
NA21130	Gujarati	GIH	South Asian Ancestry	GC	GG	-WT- -Hap1-	phased by oneself
NA21133	Gujarati	GIH	South Asian Ancestry	GC	GG	-WT- -Hap1-	phased by oneself
NA21137	Gujarati	GIH	South Asian Ancestry	GC	GG	-WT- -Hap1-	phased by oneself
NA21141	Gujarati	GIH	South Asian Ancestry	GC	GG	-WT- -Hap1-	phased by oneself
NA21142	Gujarati	GIH	South Asian Ancestry	GC	GG	-WT- -Hap1-	phased by oneself
NA20859	Gujarati	GIH	South Asian Ancestry	CC	GG	-WT- -WT-	phased by oneself
NA20882	Gujarati	GIH	South Asian Ancestry	CC	GG	-WT- -WT-	phased by oneself
NA20888	Gujarati	GIH	South Asian Ancestry	CC	GG	-WT- -WT-	phased by oneself
NA20889	Gujarati	GIH	South Asian Ancestry	CC	GG	-WT- -WT-	phased by oneself
NA20901	Gujarati	GIH	South Asian Ancestry	CC	GG	-WT- -WT-	phased by oneself
NA20904	Gujarati	GIH	South Asian Ancestry	CC	GG	-WT- -WT-	phased by oneself
NA20906	Gujarati	GIH	South Asian Ancestry	CC	GG	-WT- -WT-	phased by oneself
NA20910	Gujarati	GIH	South Asian Ancestry	CC	GG	-WT- -WT-	phased by oneself
NA21089	Gujarati	GIH	South Asian Ancestry	CC	GG	-WT- -WT-	phased by oneself
NA21098	Gujarati	GIH	South Asian Ancestry	CC	GG	-WT- -WT-	phased by oneself
NA21111	Gujarati	GIH	South Asian Ancestry	CC	GG	-WT- -WT-	phased by oneself
NA21115	Gujarati	GIH	South Asian Ancestry	CC	GG	-WT- -WT-	phased by oneself
NA21120	Gujarati	GIH	South Asian Ancestry	CC	GG	-WT- -WT-	phased by oneself
NA21124	Gujarati	GIH	South Asian Ancestry	CC	GG	-WT- -WT-	phased by oneself
NA21144	Gujarati	GIH	South Asian Ancestry	CC	GG	-WT- -WT-	phased by oneself
HG02462	Gambian Mandinka	GWD	African Ancestry	GG	GG	-Hap1- -Hap1-	phased by oneself
HG02464	Gambian Mandinka	GWD	African Ancestry	GG	GG	-Hap1- -Hap1-	phased by oneself
HG02562	Gambian Mandinka	GWD	African Ancestry	GG	GG	-Hap1- -Hap1-	phased by oneself
HG02568	Gambian Mandinka	GWD	African Ancestry	GG	GG	-Hap1- -Hap1-	phased by oneself
HG02573	Gambian Mandinka	GWD	African Ancestry	GG	GG	-Hap1- -Hap1-	phased by oneself
HG02582	Gambian Mandinka	GWD	African Ancestry	GG	GG	-Hap1- -Hap1-	phased by oneself
HG02585	Gambian Mandinka	GWD	African Ancestry	GG	GG	-Hap1- -Hap1-	phased by oneself
HG02586	Gambian Mandinka	GWD	African Ancestry	GG	GG	-Hap1- -Hap1-	phased by oneself
HG02589	Gambian Mandinka	GWD	African Ancestry	GG	GG	-Hap1- -Hap1-	phased by oneself
HG02594	Gambian Mandinka	GWD	African Ancestry	GG	GG	-Hap1- -Hap1-	phased by oneself
HG02595	Gambian Mandinka	GWD	African Ancestry	GG	GG	-Hap1- -Hap1-	phased by oneself
HG02611	Gambian Mandinka	GWD	African Ancestry	GG	GG	-Hap1- -Hap1-	phased by oneself
HG02613	Gambian Mandinka	GWD	African Ancestry	GG	GG	-Hap1- -Hap1-	phased by oneself
HG02620	Gambian Mandinka	GWD	African Ancestry	GG	GG	-Hap1- -Hap1-	phased by oneself
HG02621	Gambian Mandinka	GWD	African Ancestry	GG	GG	-Hap1- -Hap1-	phased by oneself
HG02623	Gambian Mandinka	GWD	African Ancestry	GG	GG	-Hap1- -Hap1-	phased by oneself
HG02629	Gambian Mandinka	GWD	African Ancestry	GG	GG	-Hap1- -Hap1-	phased by oneself
HG02634	Gambian Mandinka	GWD	African Ancestry	GG	GG	-Hap1- -Hap1-	phased by oneself
HG02635	Gambian Mandinka	GWD	African Ancestry	GG	GG	-Hap1- -Hap1-	phased by oneself
HG02642	Gambian Mandinka	GWD	African Ancestry	GG	GG	-Hap1- -Hap1-	phased by oneself
HG02645	Gambian Mandinka	GWD	African Ancestry	GG	GG	-Hap1- -Hap1-	phased by oneself
HG02667	Gambian Mandinka	GWD	African Ancestry	GG	GG	-Hap1- -Hap1-	phased by oneself
HG02675	Gambian Mandinka	GWD	African Ancestry	GG	GG	-Hap1- -Hap1-	phased by oneself
HG02676	Gambian Mandinka	GWD	African Ancestry	GG	GG	-Hap1- -Hap1-	phased by oneself
HG02678	Gambian Mandinka	GWD	African Ancestry	GG	GG	-Hap1- -Hap1-	phased by oneself
HG02679	Gambian Mandinka	GWD	African Ancestry	GG	GG	-Hap1- -Hap1-	phased by oneself
HG02702	Gambian Mandinka	GWD	African Ancestry	GG	GG	-Hap1- -Hap1-	phased by oneself
HG02716	Gambian Mandinka	GWD	African Ancestry	GG	GG	-Hap1- -Hap1-	phased by oneself
HG02721	Gambian Mandinka	GWD	African Ancestry	GG	GG	-Hap1- -Hap1-	phased by oneself
HG02722	Gambian Mandinka	GWD	African Ancestry	GG	GG	-Hap1- -Hap1-	phased by oneself
HG02756	Gambian Mandinka	GWD	African Ancestry	GG	GG	-Hap1- -Hap1-	phased by oneself
HG02759	Gambian Mandinka	GWD	African Ancestry	GG	GG	-Hap1- -Hap1-	phased by oneself
HG02760	Gambian Mandinka	GWD	African Ancestry	GG	GG	-Hap1- -Hap1-	phased by oneself
HG02768	Gambian Mandinka	GWD	African Ancestry	GG	GG	-Hap1- -Hap1-	phased by oneself
HG02769	Gambian Mandinka	GWD	African Ancestry	GG	GG	-Hap1- -Hap1-	phased by oneself
HG02771	Gambian Mandinka	GWD	African Ancestry	GG	GG	-Hap1- -Hap1-	phased by oneself
HG02772	Gambian Mandinka	GWD	African Ancestry	GG	GG	-Hap1- -Hap1-	phased by oneself
HG02798	Gambian Mandinka	GWD	African Ancestry	GG	GG	-Hap1- -Hap1-	phased by oneself
HG02805	Gambian Mandinka	GWD	African Ancestry	GG	GG	-Hap1- -Hap1-	phased by oneself
HG02807	Gambian Mandinka	GWD	African Ancestry	GG	GG	-Hap1- -Hap1-	phased by oneself
HG02810	Gambian Mandinka	GWD	African Ancestry	GG	GG	-Hap1- -Hap1-	phased by oneself
HG02811	Gambian Mandinka	GWD	African Ancestry	GG	GG	-Hap1- -Hap1-	phased by oneself
HG02813	Gambian Mandinka	GWD	African Ancestry	GG	GG	-Hap1- -Hap1-	phased by oneself
HG02814	Gambian Mandinka	GWD	African Ancestry	GG	GG	-Hap1- -Hap1-	phased by oneself
HG02816	Gambian Mandinka	GWD	African Ancestry	GG	GG	-Hap1- -Hap1-	phased by oneself
HG02819	Gambian Mandinka	GWD	African Ancestry	GG	GG	-Hap1- -Hap1-	phased by oneself
HG02820	Gambian Mandinka	GWD	African Ancestry	GG	GG	-Hap1- -Hap1-	phased by oneself
HG02836	Gambian Mandinka	GWD	African Ancestry	GG	GG	-Hap1- -Hap1-	phased by oneself
HG02837	Gambian Mandinka	GWD	African Ancestry	GG	GG	-Hap1- -Hap1-	phased by oneself
HG02839	Gambian Mandinka	GWD	African Ancestry	GG	GG	-Hap1- -Hap1-	phased by oneself
HG02840	Gambian Mandinka	GWD	African Ancestry	GG	GG	-Hap1- -Hap1-	phased by oneself
HG02851	Gambian Mandinka	GWD	African Ancestry	GG	GG	-Hap1- -Hap1-	phased by oneself
HG02852	Gambian Mandinka	GWD	African Ancestry	GG	GG	-Hap1- -Hap1-	phased by oneself
HG02854	Gambian Mandinka	GWD	African Ancestry	GG	GG	-Hap1- -Hap1-	phased by oneself
HG02855	Gambian Mandinka	GWD	African Ancestry	GG	GG	-Hap1- -Hap1-	phased by oneself
HG02861	Gambian Mandinka	GWD	African Ancestry	GG	GG	-Hap1- -Hap1-	phased by oneself
HG02870	Gambian Mandinka	GWD	African Ancestry	GG	GG	-Hap1- -Hap1-	phased by oneself
HG02878	Gambian Mandinka	GWD	African Ancestry	GG	GG	-Hap1- -Hap1-	phased by oneself
HG02879	Gambian Mandinka	GWD	African Ancestry	GG	GG	-Hap1- -Hap1-	phased by oneself
HG02881	Gambian Mandinka	GWD	African Ancestry	GG	GG	-Hap1- -Hap1-	phased by oneself
HG02882	Gambian Mandinka	GWD	African Ancestry	GG	GG	-Hap1- -Hap1-	phased by oneself
HG02885	Gambian Mandinka	GWD	African Ancestry	GG	GG	-Hap1- -Hap1-	phased by oneself
HG02887	Gambian Mandinka	GWD	African Ancestry	GG	GG	-Hap1- -Hap1-	phased by oneself
HG02888	Gambian Mandinka	GWD	African Ancestry	GG	GG	-Hap1- -Hap1-	phased by oneself
HG02890	Gambian Mandinka	GWD	African Ancestry	GG	GG	-Hap1- -Hap1-	phased by oneself
HG02891	Gambian Mandinka	GWD	African Ancestry	GG	GG	-Hap1- -Hap1-	phased by oneself
HG02895	Gambian Mandinka	GWD	African Ancestry	GG	GG	-Hap1- -Hap1-	phased by oneself
HG02896	Gambian Mandinka	GWD	African Ancestry	GG	GG	-Hap1- -Hap1-	phased by oneself
HG02983	Gambian Mandinka	GWD	African Ancestry	GG	GG	-Hap1- -Hap1-	phased by oneself
HG03024	Gambian Mandinka	GWD	African Ancestry	GG	GG	-Hap1- -Hap1-	phased by oneself
HG03025	Gambian Mandinka	GWD	African Ancestry	GG	GG	-Hap1- -Hap1-	phased by oneself
HG03039	Gambian Mandinka	GWD	African Ancestry	GG	GG	-Hap1- -Hap1-	phased by oneself
HG03049	Gambian Mandinka	GWD	African Ancestry	GG	GG	-Hap1- -Hap1-	phased by oneself
HG03258	Gambian Mandinka	GWD	African Ancestry	GG	GG	-Hap1- -Hap1-	phased by oneself
HG03259	Gambian Mandinka	GWD	African Ancestry	GG	GG	-Hap1- -Hap1-	phased by oneself
HG03538	Gambian Mandinka	GWD	African Ancestry	GG	GG	-Hap1- -Hap1-	phased by oneself
HG02461	Gambian Mandinka	GWD	African Ancestry	GC	GG	-WT- -Hap1-	phased by oneself
HG02465	Gambian Mandinka	GWD	African Ancestry	GC	GG	-WT- -Hap1-	phased by oneself
HG02561	Gambian Mandinka	GWD	African Ancestry	GC	GG	-WT- -Hap1-	phased by oneself
HG02570	Gambian Mandinka	GWD	African Ancestry	GC	GG	-WT- -Hap1-	phased by oneself
HG02571	Gambian Mandinka	GWD	African Ancestry	GC	GG	-WT- -Hap1-	phased by oneself
HG02574	Gambian Mandinka	GWD	African Ancestry	GC	GG	-WT- -Hap1-	phased by oneself
HG02588	Gambian Mandinka	GWD	African Ancestry	GC	GG	-WT- -Hap1-	phased by oneself
HG02610	Gambian Mandinka	GWD	African Ancestry	GC	GG	-WT- -Hap1-	phased by oneself
HG02614	Gambian Mandinka	GWD	African Ancestry	GC	GG	-WT- -Hap1-	phased by oneself
HG02624	Gambian Mandinka	GWD	African Ancestry	GC	GG	-WT- -Hap1-	phased by oneself
HG02628	Gambian Mandinka	GWD	African Ancestry	GC	GG	-WT- -Hap1-	phased by oneself
HG02643	Gambian Mandinka	GWD	African Ancestry	GC	GG	-WT- -Hap1-	phased by oneself
HG02646	Gambian Mandinka	GWD	African Ancestry	GC	GG	-WT- -Hap1-	phased by oneself
HG02666	Gambian Mandinka	GWD	African Ancestry	GC	GG	-WT- -Hap1-	phased by oneself
HG02703	Gambian Mandinka	GWD	African Ancestry	GC	GG	-WT- -Hap1-	phased by oneself
HG02715	Gambian Mandinka	GWD	African Ancestry	GC	GG	-WT- -Hap1-	phased by oneself
HG02757	Gambian Mandinka	GWD	African Ancestry	GC	GG	-WT- -Hap1-	phased by oneself
HG02763	Gambian Mandinka	GWD	African Ancestry	GC	GG	-WT- -Hap1-	phased by oneself
HG02799	Gambian Mandinka	GWD	African Ancestry	GC	GG	-WT- -Hap1-	phased by oneself
HG02804	Gambian Mandinka	GWD	African Ancestry	GC	GG	-WT- -Hap1-	phased by oneself
HG02808	Gambian Mandinka	GWD	African Ancestry	GC	GG	-WT- -Hap1-	phased by oneself
HG02817	Gambian Mandinka	GWD	African Ancestry	GC	GG	-WT- -Hap1-	phased by oneself
HG02860	Gambian Mandinka	GWD	African Ancestry	GC	GG	-WT- -Hap1-	phased by oneself
HG02884	Gambian Mandinka	GWD	African Ancestry	GC	GG	-WT- -Hap1-	phased by oneself
HG03027	Gambian Mandinka	GWD	African Ancestry	GC	GG	-WT- -Hap1-	phased by oneself
HG03028	Gambian Mandinka	GWD	African Ancestry	GC	GG	-WT- -Hap1-	phased by oneself
HG03040	Gambian Mandinka	GWD	African Ancestry	GC	GG	-WT- -Hap1-	phased by oneself
HG03046	Gambian Mandinka	GWD	African Ancestry	GC	GG	-WT- -Hap1-	phased by oneself
HG03048	Gambian Mandinka	GWD	African Ancestry	GC	GG	-WT- -Hap1-	phased by oneself
HG03240	Gambian Mandinka	GWD	African Ancestry	GC	GG	-WT- -Hap1-	phased by oneself
HG03241	Gambian Mandinka	GWD	African Ancestry	GC	GG	-WT- -Hap1-	phased by oneself
HG03246	Gambian Mandinka	GWD	African Ancestry	GC	GG	-WT- -Hap1-	phased by oneself
HG03247	Gambian Mandinka	GWD	African Ancestry	GC	GG	-WT- -Hap1-	phased by oneself
HG03539	Gambian Mandinka	GWD	African Ancestry	GC	GG	-WT- -Hap1-	phased by oneself
HG02583	Gambian Mandinka	GWD	African Ancestry	CC	GG	-WT- -WT-	phased by oneself
HG02982	Gambian Mandinka	GWD	African Ancestry	CC	GG	-WT- -WT-	phased by oneself
HG03045	Gambian Mandinka	GWD	African Ancestry	CC	GG	-WT- -WT-	phased by oneself
HG01503	Iberian	IBS	European Ancestry	GG	GG	-Hap1- -Hap1-	phased by oneself
HG01504	Iberian	IBS	European Ancestry	GG	GG	-Hap1- -Hap1-	phased by oneself
HG01509	Iberian	IBS	European Ancestry	GG	GG	-Hap1- -Hap1-	phased by oneself
HG01513	Iberian	IBS	European Ancestry	GG	GG	-Hap1- -Hap1-	phased by oneself
HG01516	Iberian	IBS	European Ancestry	GG	GG	-Hap1- -Hap1-	phased by oneself
HG01518	Iberian	IBS	European Ancestry	GG	GG	-Hap1- -Hap1-	phased by oneself
HG01522	Iberian	IBS	European Ancestry	GG	GG	-Hap1- -Hap1-	phased by oneself
HG01524	Iberian	IBS	European Ancestry	GG	GG	-Hap1- -Hap1-	phased by oneself
HG01530	Iberian	IBS	European Ancestry	GG	GG	-Hap1- -Hap1-	phased by oneself
HG01531	Iberian	IBS	European Ancestry	GG	GG	-Hap1- -Hap1-	phased by oneself
HG01536	Iberian	IBS	European Ancestry	GG	GG	-Hap1- -Hap1-	phased by oneself
HG01537	Iberian	IBS	European Ancestry	GG	GG	-Hap1- -Hap1-	phased by oneself
HG01602	Iberian	IBS	European Ancestry	GG	GG	-Hap1- -Hap1-	phased by oneself
HG01603	Iberian	IBS	European Ancestry	GG	GG	-Hap1- -Hap1-	phased by oneself
HG01605	Iberian	IBS	European Ancestry	GG	GG	-Hap1- -Hap1-	phased by oneself
HG01606	Iberian	IBS	European Ancestry	GG	GG	-Hap1- -Hap1-	phased by oneself
HG01610	Iberian	IBS	European Ancestry	GG	GG	-Hap1- -Hap1-	phased by oneself
HG01612	Iberian	IBS	European Ancestry	GG	GG	-Hap1- -Hap1-	phased by oneself
HG01613	Iberian	IBS	European Ancestry	GG	GG	-Hap1- -Hap1-	phased by oneself
HG01615	Iberian	IBS	European Ancestry	GG	GG	-Hap1- -Hap1-	phased by oneself
HG01617	Iberian	IBS	European Ancestry	GG	GG	-Hap1- -Hap1-	phased by oneself
HG01620	Iberian	IBS	European Ancestry	GG	GG	-Hap1- -Hap1-	phased by oneself
HG01623	Iberian	IBS	European Ancestry	GG	GG	-Hap1- -Hap1-	phased by oneself
HG01624	Iberian	IBS	European Ancestry	GG	GG	-Hap1- -Hap1-	phased by oneself
HG01625	Iberian	IBS	European Ancestry	GG	GG	-Hap1- -Hap1-	phased by oneself
HG01626	Iberian	IBS	European Ancestry	GG	GG	-Hap1- -Hap1-	phased by oneself
HG01628	Iberian	IBS	European Ancestry	GG	GG	-Hap1- -Hap1-	phased by oneself
HG01631	Iberian	IBS	European Ancestry	GG	GG	-Hap1- -Hap1-	phased by oneself
HG01668	Iberian	IBS	European Ancestry	GG	GG	-Hap1- -Hap1-	phased by oneself
HG01669	Iberian	IBS	European Ancestry	GG	GG	-Hap1- -Hap1-	phased by oneself
HG01675	Iberian	IBS	European Ancestry	GG	GG	-Hap1- -Hap1-	phased by oneself
HG01676	Iberian	IBS	European Ancestry	GG	GG	-Hap1- -Hap1-	phased by oneself
HG01679	Iberian	IBS	European Ancestry	GG	GG	-Hap1- -Hap1-	phased by oneself
HG01680	Iberian	IBS	European Ancestry	GG	GG	-Hap1- -Hap1-	phased by oneself
HG01684	Iberian	IBS	European Ancestry	GG	GG	-Hap1- -Hap1-	phased by oneself
HG01685	Iberian	IBS	European Ancestry	GG	GG	-Hap1- -Hap1-	phased by oneself
HG01686	Iberian	IBS	European Ancestry	GG	GG	-Hap1- -Hap1-	phased by oneself
HG01694	Iberian	IBS	European Ancestry	GG	GG	-Hap1- -Hap1-	phased by oneself
HG01697	Iberian	IBS	European Ancestry	GG	GG	-Hap1- -Hap1-	phased by oneself
HG01705	Iberian	IBS	European Ancestry	GG	GG	-Hap1- -Hap1-	phased by oneself
HG01709	Iberian	IBS	European Ancestry	GG	GG	-Hap1- -Hap1-	phased by oneself
HG01747	Iberian	IBS	European Ancestry	GG	GG	-Hap1- -Hap1-	phased by oneself
HG01756	Iberian	IBS	European Ancestry	GG	GG	-Hap1- -Hap1-	phased by oneself
HG01761	Iberian	IBS	European Ancestry	GG	GG	-Hap1- -Hap1-	phased by oneself
HG01762	Iberian	IBS	European Ancestry	GG	GG	-Hap1- -Hap1-	phased by oneself
HG01765	Iberian	IBS	European Ancestry	GG	GG	-Hap1- -Hap1-	phased by oneself
HG01767	Iberian	IBS	European Ancestry	GG	GG	-Hap1- -Hap1-	phased by oneself
HG01773	Iberian	IBS	European Ancestry	GG	GG	-Hap1- -Hap1-	phased by oneself
HG01776	Iberian	IBS	European Ancestry	GG	GG	-Hap1- -Hap1-	phased by oneself
HG01777	Iberian	IBS	European Ancestry	GG	GG	-Hap1- -Hap1-	phased by oneself
HG01779	Iberian	IBS	European Ancestry	GG	GG	-Hap1- -Hap1-	phased by oneself
HG01784	Iberian	IBS	European Ancestry	GG	GG	-Hap1- -Hap1-	phased by oneself
HG01785	Iberian	IBS	European Ancestry	GG	GG	-Hap1- -Hap1-	phased by oneself
HG01786	Iberian	IBS	European Ancestry	GG	GG	-Hap1- -Hap1-	phased by oneself
HG02219	Iberian	IBS	European Ancestry	GG	GG	-Hap1- -Hap1-	phased by oneself
HG02224	Iberian	IBS	European Ancestry	GG	GG	-Hap1- -Hap1-	phased by oneself
HG02230	Iberian	IBS	European Ancestry	GG	GG	-Hap1- -Hap1-	phased by oneself
HG02232	Iberian	IBS	European Ancestry	GG	GG	-Hap1- -Hap1-	phased by oneself
HG02233	Iberian	IBS	European Ancestry	GG	GG	-Hap1- -Hap1-	phased by oneself
HG02236	Iberian	IBS	European Ancestry	GG	GG	-Hap1- -Hap1-	phased by oneself
HG02238	Iberian	IBS	European Ancestry	GG	GG	-Hap1- -Hap1-	phased by oneself
HG02239	Iberian	IBS	European Ancestry	GG	GG	-Hap1- -Hap1-	phased by oneself
HG01501	Iberian	IBS	European Ancestry	GC	GG	-WT- -Hap1-	phased by oneself
HG01506	Iberian	IBS	European Ancestry	GC	GG	-WT- -Hap1-	phased by oneself
HG01512	Iberian	IBS	European Ancestry	GC	GG	-WT- -Hap1-	phased by oneself
HG01515	Iberian	IBS	European Ancestry	GC	GG	-WT- -Hap1-	phased by oneself
HG01519	Iberian	IBS	European Ancestry	GC	GG	-WT- -Hap1-	phased by oneself
HG01521	Iberian	IBS	European Ancestry	GC	GG	-WT- -Hap1-	phased by oneself
HG01525	Iberian	IBS	European Ancestry	GC	GG	-WT- -Hap1-	phased by oneself
HG01527	Iberian	IBS	European Ancestry	GC	GG	-WT- -Hap1-	phased by oneself
HG01528	Iberian	IBS	European Ancestry	GC	GG	-WT- -Hap1-	phased by oneself
HG01607	Iberian	IBS	European Ancestry	GC	GG	-WT- -Hap1-	phased by oneself
HG01608	Iberian	IBS	European Ancestry	GC	GG	-WT- -Hap1-	phased by oneself
HG01618	Iberian	IBS	European Ancestry	GC	GG	-WT- -Hap1-	phased by oneself
HG01619	Iberian	IBS	European Ancestry	GC	GG	-WT- -Hap1-	phased by oneself
HG01630	Iberian	IBS	European Ancestry	GC	GG	-WT- -Hap1-	phased by oneself
HG01632	Iberian	IBS	European Ancestry	GC	GG	-WT- -Hap1-	phased by oneself
HG01670	Iberian	IBS	European Ancestry	GC	GG	-WT- -Hap1-	phased by oneself
HG01672	Iberian	IBS	European Ancestry	GC	GG	-WT- -Hap1-	phased by oneself
HG01673	Iberian	IBS	European Ancestry	GC	GG	-WT- -Hap1-	phased by oneself
HG01678	Iberian	IBS	European Ancestry	GC	GG	-WT- -Hap1-	phased by oneself
HG01682	Iberian	IBS	European Ancestry	GC	GG	-WT- -Hap1-	phased by oneself
HG01695	Iberian	IBS	European Ancestry	GC	GG	-WT- -Hap1-	phased by oneself
HG01699	Iberian	IBS	European Ancestry	GC	GG	-WT- -Hap1-	phased by oneself
HG01700	Iberian	IBS	European Ancestry	GC	GG	-WT- -Hap1-	phased by oneself
HG01702	Iberian	IBS	European Ancestry	GC	GG	-WT- -Hap1-	phased by oneself
HG01704	Iberian	IBS	European Ancestry	GC	GG	-WT- -Hap1-	phased by oneself
HG01707	Iberian	IBS	European Ancestry	GC	GG	-WT- -Hap1-	phased by oneself
HG01710	Iberian	IBS	European Ancestry	GC	GG	-WT- -Hap1-	phased by oneself
HG01746	Iberian	IBS	European Ancestry	GC	GG	-WT- -Hap1-	phased by oneself
HG01757	Iberian	IBS	European Ancestry	GC	GG	-WT- -Hap1-	phased by oneself
HG01768	Iberian	IBS	European Ancestry	GC	GG	-WT- -Hap1-	phased by oneself
HG01770	Iberian	IBS	European Ancestry	GC	GG	-WT- -Hap1-	phased by oneself
HG01771	Iberian	IBS	European Ancestry	GC	GG	-WT- -Hap1-	phased by oneself
HG01775	Iberian	IBS	European Ancestry	GC	GG	-WT- -Hap1-	phased by oneself
HG01781	Iberian	IBS	European Ancestry	GC	GG	-WT- -Hap1-	phased by oneself
HG02220	Iberian	IBS	European Ancestry	GC	GG	-WT- -Hap1-	phased by oneself
HG02221	Iberian	IBS	European Ancestry	GC	GG	-WT- -Hap1-	phased by oneself
HG02223	Iberian	IBS	European Ancestry	GC	GG	-WT- -Hap1-	phased by oneself
HG02231	Iberian	IBS	European Ancestry	GC	GG	-WT- -Hap1-	phased by oneself
HG02235	Iberian	IBS	European Ancestry	GC	GG	-WT- -Hap1-	phased by oneself
HG01500	Iberian	IBS	European Ancestry	CC	GG	-WT- -WT-	phased by oneself
HG01507	Iberian	IBS	European Ancestry	CC	GG	-WT- -WT-	phased by oneself
HG01510	Iberian	IBS	European Ancestry	CC	GG	-WT- -WT-	phased by oneself
HG01708	Iberian	IBS	European Ancestry	CC	GG	-WT- -WT-	phased by oneself
HG01766	Iberian	IBS	European Ancestry	CC	GG	-WT- -WT-	phased by oneself
HG01783	Iberian,Mende	IBS,MSL	European Ancestry,African Ancestry	GC	GG	-WT- -Hap1-	phased by oneself
HG03714	Telugu	ITU	South Asian Ancestry	GG	GG	-Hap1- -Hap1-	phased by oneself
HG03716	Telugu	ITU	South Asian Ancestry	GG	GG	-Hap1- -Hap1-	phased by oneself
HG03718	Telugu	ITU	South Asian Ancestry	GG	GG	-Hap1- -Hap1-	phased by oneself
HG03720	Telugu	ITU	South Asian Ancestry	GG	GG	-Hap1- -Hap1-	phased by oneself
HG03727	Telugu	ITU	South Asian Ancestry	GG	GG	-Hap1- -Hap1-	phased by oneself
HG03731	Telugu	ITU	South Asian Ancestry	GG	GG	-Hap1- -Hap1-	phased by oneself
HG03772	Telugu	ITU	South Asian Ancestry	GG	GG	-Hap1- -Hap1-	phased by oneself
HG03775	Telugu	ITU	South Asian Ancestry	GG	GG	-Hap1- -Hap1-	phased by oneself
HG03779	Telugu	ITU	South Asian Ancestry	GG	GG	-Hap1- -Hap1-	phased by oneself
HG03780	Telugu	ITU	South Asian Ancestry	GG	GG	-Hap1- -Hap1-	phased by oneself
HG03788	Telugu	ITU	South Asian Ancestry	GG	GG	-Hap1- -Hap1-	phased by oneself
HG03789	Telugu	ITU	South Asian Ancestry	GG	GG	-Hap1- -Hap1-	phased by oneself
HG03790	Telugu	ITU	South Asian Ancestry	GG	GG	-Hap1- -Hap1-	phased by oneself
HG03867	Telugu	ITU	South Asian Ancestry	GG	GG	-Hap1- -Hap1-	phased by oneself
HG03868	Telugu	ITU	South Asian Ancestry	GG	GG	-Hap1- -Hap1-	phased by oneself
HG03869	Telugu	ITU	South Asian Ancestry	GG	GG	-Hap1- -Hap1-	phased by oneself
HG03871	Telugu	ITU	South Asian Ancestry	GG	GG	-Hap1- -Hap1-	phased by oneself
HG03872	Telugu	ITU	South Asian Ancestry	GG	GG	-Hap1- -Hap1-	phased by oneself
HG03873	Telugu	ITU	South Asian Ancestry	GG	GG	-Hap1- -Hap1-	phased by oneself
HG03874	Telugu	ITU	South Asian Ancestry	GG	GG	-Hap1- -Hap1-	phased by oneself
HG03875	Telugu	ITU	South Asian Ancestry	GG	GG	-Hap1- -Hap1-	phased by oneself
HG03882	Telugu	ITU	South Asian Ancestry	GG	GG	-Hap1- -Hap1-	phased by oneself
HG03963	Telugu	ITU	South Asian Ancestry	GG	GG	-Hap1- -Hap1-	phased by oneself
HG03969	Telugu	ITU	South Asian Ancestry	GG	GG	-Hap1- -Hap1-	phased by oneself
HG03971	Telugu	ITU	South Asian Ancestry	GG	GG	-Hap1- -Hap1-	phased by oneself
HG03974	Telugu	ITU	South Asian Ancestry	GG	GG	-Hap1- -Hap1-	phased by oneself
HG03977	Telugu	ITU	South Asian Ancestry	GG	GG	-Hap1- -Hap1-	phased by oneself
HG04017	Telugu	ITU	South Asian Ancestry	GG	GG	-Hap1- -Hap1-	phased by oneself
HG04023	Telugu	ITU	South Asian Ancestry	GG	GG	-Hap1- -Hap1-	phased by oneself
HG04059	Telugu	ITU	South Asian Ancestry	GG	GG	-Hap1- -Hap1-	phased by oneself
HG04061	Telugu	ITU	South Asian Ancestry	GG	GG	-Hap1- -Hap1-	phased by oneself
HG04062	Telugu	ITU	South Asian Ancestry	GG	GG	-Hap1- -Hap1-	phased by oneself
HG04063	Telugu	ITU	South Asian Ancestry	GG	GG	-Hap1- -Hap1-	phased by oneself
HG04080	Telugu	ITU	South Asian Ancestry	GG	GG	-Hap1- -Hap1-	phased by oneself
HG04093	Telugu	ITU	South Asian Ancestry	GG	GG	-Hap1- -Hap1-	phased by oneself
HG04094	Telugu	ITU	South Asian Ancestry	GG	GG	-Hap1- -Hap1-	phased by oneself
HG04096	Telugu	ITU	South Asian Ancestry	GG	GG	-Hap1- -Hap1-	phased by oneself
HG04198	Telugu	ITU	South Asian Ancestry	GG	GG	-Hap1- -Hap1-	phased by oneself
HG04202	Telugu	ITU	South Asian Ancestry	GG	GG	-Hap1- -Hap1-	phased by oneself
HG04206	Telugu	ITU	South Asian Ancestry	GG	GG	-Hap1- -Hap1-	phased by oneself
HG04214	Telugu	ITU	South Asian Ancestry	GG	GG	-Hap1- -Hap1-	phased by oneself
HG03713	Telugu	ITU	South Asian Ancestry	GC	GG	-WT- -Hap1-	phased by oneself
HG03717	Telugu	ITU	South Asian Ancestry	GC	GG	-WT- -Hap1-	phased by oneself
HG03729	Telugu	ITU	South Asian Ancestry	GC	GG	-WT- -Hap1-	phased by oneself
HG03730	Telugu	ITU	South Asian Ancestry	GC	GG	-WT- -Hap1-	phased by oneself
HG03770	Telugu	ITU	South Asian Ancestry	GC	GG	-WT- -Hap1-	phased by oneself
HG03771	Telugu	ITU	South Asian Ancestry	GC	GG	-WT- -Hap1-	phased by oneself
HG03773	Telugu	ITU	South Asian Ancestry	GC	GG	-WT- -Hap1-	phased by oneself
HG03774	Telugu	ITU	South Asian Ancestry	GC	GG	-WT- -Hap1-	phased by oneself
HG03777	Telugu	ITU	South Asian Ancestry	GC	GG	-WT- -Hap1-	phased by oneself
HG03781	Telugu	ITU	South Asian Ancestry	GC	GG	-WT- -Hap1-	phased by oneself
HG03785	Telugu	ITU	South Asian Ancestry	GC	GG	-WT- -Hap1-	phased by oneself
HG03863	Telugu	ITU	South Asian Ancestry	GC	GG	-WT- -Hap1-	phased by oneself
HG03864	Telugu	ITU	South Asian Ancestry	GC	GG	-WT- -Hap1-	phased by oneself
HG03866	Telugu	ITU	South Asian Ancestry	GC	GG	-WT- -Hap1-	phased by oneself
HG03965	Telugu	ITU	South Asian Ancestry	GC	GG	-WT- -Hap1-	phased by oneself
HG03973	Telugu	ITU	South Asian Ancestry	GC	GG	-WT- -Hap1-	phased by oneself
HG03976	Telugu	ITU	South Asian Ancestry	GC	GG	-WT- -Hap1-	phased by oneself
HG03978	Telugu	ITU	South Asian Ancestry	GC	GG	-WT- -Hap1-	phased by oneself
HG04002	Telugu	ITU	South Asian Ancestry	GC	GG	-WT- -Hap1-	phased by oneself
HG04014	Telugu	ITU	South Asian Ancestry	GC	GG	-WT- -Hap1-	phased by oneself
HG04015	Telugu	ITU	South Asian Ancestry	GC	GG	-WT- -Hap1-	phased by oneself
HG04019	Telugu	ITU	South Asian Ancestry	GC	GG	-WT- -Hap1-	phased by oneself
HG04020	Telugu	ITU	South Asian Ancestry	GC	GG	-WT- -Hap1-	phased by oneself
HG04022	Telugu	ITU	South Asian Ancestry	GC	GG	-WT- -Hap1-	phased by oneself
HG04025	Telugu	ITU	South Asian Ancestry	GC	GG	-WT- -Hap1-	phased by oneself
HG04026	Telugu	ITU	South Asian Ancestry	GC	GG	-WT- -Hap1-	phased by oneself
HG04054	Telugu	ITU	South Asian Ancestry	GC	GG	-WT- -Hap1-	phased by oneself
HG04056	Telugu	ITU	South Asian Ancestry	GC	GG	-WT- -Hap1-	phased by oneself
HG04060	Telugu	ITU	South Asian Ancestry	GC	GG	-WT- -Hap1-	phased by oneself
HG04070	Telugu	ITU	South Asian Ancestry	GC	GG	-WT- -Hap1-	phased by oneself
HG04090	Telugu	ITU	South Asian Ancestry	GC	GG	-WT- -Hap1-	phased by oneself
HG04098	Telugu	ITU	South Asian Ancestry	GC	GG	-WT- -Hap1-	phased by oneself
HG04118	Telugu	ITU	South Asian Ancestry	GC	GG	-WT- -Hap1-	phased by oneself
HG04200	Telugu	ITU	South Asian Ancestry	GC	GG	-WT- -Hap1-	phased by oneself
HG04209	Telugu	ITU	South Asian Ancestry	GC	GG	-WT- -Hap1-	phased by oneself
HG04212	Telugu	ITU	South Asian Ancestry	GC	GG	-WT- -Hap1-	phased by oneself
HG04216	Telugu	ITU	South Asian Ancestry	GC	GG	-WT- -Hap1-	phased by oneself
HG04219	Telugu	ITU	South Asian Ancestry	GC	GG	-WT- -Hap1-	phased by oneself
HG04222	Telugu	ITU	South Asian Ancestry	GC	GG	-WT- -Hap1-	phased by oneself
HG04225	Telugu	ITU	South Asian Ancestry	GC	GG	-WT- -Hap1-	phased by oneself
HG04235	Telugu	ITU	South Asian Ancestry	GC	GG	-WT- -Hap1-	phased by oneself
HG04238	Telugu	ITU	South Asian Ancestry	GC	GG	-WT- -Hap1-	phased by oneself
HG04239	Telugu	ITU	South Asian Ancestry	GC	GG	-WT- -Hap1-	phased by oneself
HG03722	Telugu	ITU	South Asian Ancestry	CC	GG	-WT- -WT-	phased by oneself
HG03742	Telugu	ITU	South Asian Ancestry	CC	GG	-WT- -WT-	phased by oneself
HG03778	Telugu	ITU	South Asian Ancestry	CC	GG	-WT- -WT-	phased by oneself
HG03782	Telugu	ITU	South Asian Ancestry	CC	GG	-WT- -WT-	phased by oneself
HG03784	Telugu	ITU	South Asian Ancestry	CC	GG	-WT- -WT-	phased by oneself
HG03786	Telugu	ITU	South Asian Ancestry	CC	GG	-WT- -WT-	phased by oneself
HG03787	Telugu	ITU	South Asian Ancestry	CC	GG	-WT- -WT-	phased by oneself
HG03792	Telugu	ITU	South Asian Ancestry	CC	GG	-WT- -WT-	phased by oneself
HG03861	Telugu	ITU	South Asian Ancestry	CC	GG	-WT- -WT-	phased by oneself
HG03862	Telugu	ITU	South Asian Ancestry	CC	GG	-WT- -WT-	phased by oneself
HG03870	Telugu	ITU	South Asian Ancestry	CC	GG	-WT- -WT-	phased by oneself
HG03960	Telugu	ITU	South Asian Ancestry	CC	GG	-WT- -WT-	phased by oneself
HG03967	Telugu	ITU	South Asian Ancestry	CC	GG	-WT- -WT-	phased by oneself
HG03968	Telugu	ITU	South Asian Ancestry	CC	GG	-WT- -WT-	phased by oneself
HG04001	Telugu	ITU	South Asian Ancestry	CC	GG	-WT- -WT-	phased by oneself
HG04018	Telugu	ITU	South Asian Ancestry	CC	GG	-WT- -WT-	phased by oneself
HG04076	Telugu	ITU	South Asian Ancestry	CC	GG	-WT- -WT-	phased by oneself
HG04211	Telugu	ITU	South Asian Ancestry	CC	GG	-WT- -WT-	phased by oneself
NA18940	Japanese	JPT	East Asian Ancestry	GG	GG	-Hap1- -Hap1-	phased by oneself
NA18944	Japanese	JPT	East Asian Ancestry	GG	GG	-Hap1- -Hap1-	phased by oneself
NA18945	Japanese	JPT	East Asian Ancestry	GG	GG	-Hap1- -Hap1-	phased by oneself
NA18948	Japanese	JPT	East Asian Ancestry	GG	GG	-Hap1- -Hap1-	phased by oneself
NA18952	Japanese	JPT	East Asian Ancestry	GG	GG	-Hap1- -Hap1-	phased by oneself
NA18956	Japanese	JPT	East Asian Ancestry	GG	GG	-Hap1- -Hap1-	phased by oneself
NA18957	Japanese	JPT	East Asian Ancestry	GG	GG	-Hap1- -Hap1-	phased by oneself
NA18961	Japanese	JPT	East Asian Ancestry	GG	GG	-Hap1- -Hap1-	phased by oneself
NA18962	Japanese	JPT	East Asian Ancestry	GG	GG	-Hap1- -Hap1-	phased by oneself
NA18964	Japanese	JPT	East Asian Ancestry	GG	GG	-Hap1- -Hap1-	phased by oneself
NA18966	Japanese	JPT	East Asian Ancestry	GG	GG	-Hap1- -Hap1-	phased by oneself
NA18968	Japanese	JPT	East Asian Ancestry	GG	GG	-Hap1- -Hap1-	phased by oneself
NA18974	Japanese	JPT	East Asian Ancestry	GG	GG	-Hap1- -Hap1-	phased by oneself
NA18981	Japanese	JPT	East Asian Ancestry	GG	GG	-Hap1- -Hap1-	phased by oneself
NA18986	Japanese	JPT	East Asian Ancestry	GG	GG	-Hap1- -Hap1-	phased by oneself
NA18987	Japanese	JPT	East Asian Ancestry	GG	GG	-Hap1- -Hap1-	phased by oneself
NA18988	Japanese	JPT	East Asian Ancestry	GG	GG	-Hap1- -Hap1-	phased by oneself
NA18989	Japanese	JPT	East Asian Ancestry	GG	GG	-Hap1- -Hap1-	phased by oneself
NA18992	Japanese	JPT	East Asian Ancestry	GG	GG	-Hap1- -Hap1-	phased by oneself
NA18997	Japanese	JPT	East Asian Ancestry	GG	GG	-Hap1- -Hap1-	phased by oneself
NA19005	Japanese	JPT	East Asian Ancestry	GG	GG	-Hap1- -Hap1-	phased by oneself
NA19007	Japanese	JPT	East Asian Ancestry	GG	GG	-Hap1- -Hap1-	phased by oneself
NA19012	Japanese	JPT	East Asian Ancestry	GG	GG	-Hap1- -Hap1-	phased by oneself
NA19054	Japanese	JPT	East Asian Ancestry	GG	GG	-Hap1- -Hap1-	phased by oneself
NA19055	Japanese	JPT	East Asian Ancestry	GG	GG	-Hap1- -Hap1-	phased by oneself
NA19059	Japanese	JPT	East Asian Ancestry	GG	GG	-Hap1- -Hap1-	phased by oneself
NA19060	Japanese	JPT	East Asian Ancestry	GG	GG	-Hap1- -Hap1-	phased by oneself
NA19062	Japanese	JPT	East Asian Ancestry	GG	GG	-Hap1- -Hap1-	phased by oneself
NA19064	Japanese	JPT	East Asian Ancestry	GG	GG	-Hap1- -Hap1-	phased by oneself
NA19066	Japanese	JPT	East Asian Ancestry	GG	GG	-Hap1- -Hap1-	phased by oneself
NA19067	Japanese	JPT	East Asian Ancestry	GG	GG	-Hap1- -Hap1-	phased by oneself
NA19072	Japanese	JPT	East Asian Ancestry	GG	GG	-Hap1- -Hap1-	phased by oneself
NA19075	Japanese	JPT	East Asian Ancestry	GG	GG	-Hap1- -Hap1-	phased by oneself
NA19077	Japanese	JPT	East Asian Ancestry	GG	GG	-Hap1- -Hap1-	phased by oneself
NA19084	Japanese	JPT	East Asian Ancestry	GG	GG	-Hap1- -Hap1-	phased by oneself
NA19085	Japanese	JPT	East Asian Ancestry	GG	GG	-Hap1- -Hap1-	phased by oneself
NA19088	Japanese	JPT	East Asian Ancestry	GG	GG	-Hap1- -Hap1-	phased by oneself
NA19091	Japanese	JPT	East Asian Ancestry	GG	GG	-Hap1- -Hap1-	phased by oneself
NA18939	Japanese	JPT	East Asian Ancestry	GC	GG	-WT- -Hap1-	phased by oneself
NA18941	Japanese	JPT	East Asian Ancestry	GC	GG	-WT- -Hap1-	phased by oneself
NA18942	Japanese	JPT	East Asian Ancestry	GC	GG	-WT- -Hap1-	phased by oneself
NA18943	Japanese	JPT	East Asian Ancestry	GC	GG	-WT- -Hap1-	phased by oneself
NA18949	Japanese	JPT	East Asian Ancestry	GC	GG	-WT- -Hap1-	phased by oneself
NA18950	Japanese	JPT	East Asian Ancestry	GC	GG	-WT- -Hap1-	phased by oneself
NA18951	Japanese	JPT	East Asian Ancestry	GC	GG	-WT- -Hap1-	phased by oneself
NA18953	Japanese	JPT	East Asian Ancestry	GC	GG	-WT- -Hap1-	phased by oneself
NA18954	Japanese	JPT	East Asian Ancestry	GC	GG	-WT- -Hap1-	phased by oneself
NA18959	Japanese	JPT	East Asian Ancestry	GC	GG	-WT- -Hap1-	phased by oneself
NA18960	Japanese	JPT	East Asian Ancestry	GC	GG	-WT- -Hap1-	phased by oneself
NA18963	Japanese	JPT	East Asian Ancestry	GC	GG	-WT- -Hap1-	phased by oneself
NA18967	Japanese	JPT	East Asian Ancestry	GC	GG	-WT- -Hap1-	phased by oneself
NA18969	Japanese	JPT	East Asian Ancestry	GC	GG	-WT- -Hap1-	phased by oneself
NA18971	Japanese	JPT	East Asian Ancestry	GC	GG	-WT- -Hap1-	phased by oneself
NA18972	Japanese	JPT	East Asian Ancestry	GC	GG	-WT- -Hap1-	phased by oneself
NA18973	Japanese	JPT	East Asian Ancestry	GC	GG	-WT- -Hap1-	phased by oneself
NA18975	Japanese	JPT	East Asian Ancestry	GC	GG	-WT- -Hap1-	phased by oneself
NA18976	Japanese	JPT	East Asian Ancestry	GC	GG	-WT- -Hap1-	phased by oneself
NA18977	Japanese	JPT	East Asian Ancestry	GC	GG	-WT- -Hap1-	phased by oneself
NA18978	Japanese	JPT	East Asian Ancestry	GC	GG	-WT- -Hap1-	phased by oneself
NA18980	Japanese	JPT	East Asian Ancestry	GC	GG	-WT- -Hap1-	phased by oneself
NA18982	Japanese	JPT	East Asian Ancestry	GC	GG	-WT- -Hap1-	phased by oneself
NA18984	Japanese	JPT	East Asian Ancestry	GC	GG	-WT- -Hap1-	phased by oneself
NA18985	Japanese	JPT	East Asian Ancestry	GC	GG	-WT- -Hap1-	phased by oneself
NA18991	Japanese	JPT	East Asian Ancestry	GC	GG	-WT- -Hap1-	phased by oneself
NA18993	Japanese	JPT	East Asian Ancestry	GC	GG	-WT- -Hap1-	phased by oneself
NA18995	Japanese	JPT	East Asian Ancestry	GC	GG	-WT- -Hap1-	phased by oneself
NA18998	Japanese	JPT	East Asian Ancestry	GC	GG	-WT- -Hap1-	phased by oneself
NA18999	Japanese	JPT	East Asian Ancestry	GC	GG	-WT- -Hap1-	phased by oneself
NA19000	Japanese	JPT	East Asian Ancestry	GC	GG	-WT- -Hap1-	phased by oneself
NA19001	Japanese	JPT	East Asian Ancestry	GC	GG	-WT- -Hap1-	phased by oneself
NA19002	Japanese	JPT	East Asian Ancestry	GC	GG	-WT- -Hap1-	phased by oneself
NA19003	Japanese	JPT	East Asian Ancestry	GC	GG	-WT- -Hap1-	phased by oneself
NA19004	Japanese	JPT	East Asian Ancestry	GC	GG	-WT- -Hap1-	phased by oneself
NA19009	Japanese	JPT	East Asian Ancestry	GC	GG	-WT- -Hap1-	phased by oneself
NA19010	Japanese	JPT	East Asian Ancestry	GC	GG	-WT- -Hap1-	phased by oneself
NA19011	Japanese	JPT	East Asian Ancestry	GC	GG	-WT- -Hap1-	phased by oneself
NA19056	Japanese	JPT	East Asian Ancestry	GC	GG	-WT- -Hap1-	phased by oneself
NA19057	Japanese	JPT	East Asian Ancestry	GC	GG	-WT- -Hap1-	phased by oneself
NA19058	Japanese	JPT	East Asian Ancestry	GC	GG	-WT- -Hap1-	phased by oneself
NA19063	Japanese	JPT	East Asian Ancestry	GC	GG	-WT- -Hap1-	phased by oneself
NA19068	Japanese	JPT	East Asian Ancestry	GC	GG	-WT- -Hap1-	phased by oneself
NA19070	Japanese	JPT	East Asian Ancestry	GC	GG	-WT- -Hap1-	phased by oneself
NA19076	Japanese	JPT	East Asian Ancestry	GC	GG	-WT- -Hap1-	phased by oneself
NA19078	Japanese	JPT	East Asian Ancestry	GC	GG	-WT- -Hap1-	phased by oneself
NA19079	Japanese	JPT	East Asian Ancestry	GC	GG	-WT- -Hap1-	phased by oneself
NA19080	Japanese	JPT	East Asian Ancestry	GC	GG	-WT- -Hap1-	phased by oneself
NA19087	Japanese	JPT	East Asian Ancestry	GC	GG	-WT- -Hap1-	phased by oneself
NA19089	Japanese	JPT	East Asian Ancestry	GC	GG	-WT- -Hap1-	phased by oneself
NA19090	Japanese	JPT	East Asian Ancestry	GC	GG	-WT- -Hap1-	phased by oneself
NA18946	Japanese	JPT	East Asian Ancestry	CC	GG	-WT- -WT-	phased by oneself
NA18947	Japanese	JPT	East Asian Ancestry	CC	GG	-WT- -WT-	phased by oneself
NA18965	Japanese	JPT	East Asian Ancestry	CC	GG	-WT- -WT-	phased by oneself
NA18970	Japanese	JPT	East Asian Ancestry	CC	GG	-WT- -WT-	phased by oneself
NA18979	Japanese	JPT	East Asian Ancestry	CC	GG	-WT- -WT-	phased by oneself
NA18983	Japanese	JPT	East Asian Ancestry	CC	GG	-WT- -WT-	phased by oneself
NA18990	Japanese	JPT	East Asian Ancestry	CC	GG	-WT- -WT-	phased by oneself
NA18994	Japanese	JPT	East Asian Ancestry	CC	GG	-WT- -WT-	phased by oneself
NA19006	Japanese	JPT	East Asian Ancestry	CC	GG	-WT- -WT-	phased by oneself
NA19065	Japanese	JPT	East Asian Ancestry	CC	GG	-WT- -WT-	phased by oneself
NA19074	Japanese	JPT	East Asian Ancestry	CC	GG	-WT- -WT-	phased by oneself
NA19081	Japanese	JPT	East Asian Ancestry	CC	GG	-WT- -WT-	phased by oneself
NA19082	Japanese	JPT	East Asian Ancestry	CC	GG	-WT- -WT-	phased by oneself
NA19083	Japanese	JPT	East Asian Ancestry	CC	GG	-WT- -WT-	phased by oneself
NA19086	Japanese	JPT	East Asian Ancestry	CC	GG	-WT- -WT-	phased by oneself
HG01595	Kinh Vietnamese	KHV	East Asian Ancestry	GG	GG	-Hap1- -Hap1-	phased by oneself
HG01597	Kinh Vietnamese	KHV	East Asian Ancestry	GG	GG	-Hap1- -Hap1-	phased by oneself
HG01600	Kinh Vietnamese	KHV	East Asian Ancestry	GG	GG	-Hap1- -Hap1-	phased by oneself
HG01853	Kinh Vietnamese	KHV	East Asian Ancestry	GG	GG	-Hap1- -Hap1-	phased by oneself
HG01858	Kinh Vietnamese	KHV	East Asian Ancestry	GG	GG	-Hap1- -Hap1-	phased by oneself
HG01864	Kinh Vietnamese	KHV	East Asian Ancestry	GG	GG	-Hap1- -Hap1-	phased by oneself
HG01867	Kinh Vietnamese	KHV	East Asian Ancestry	GG	GG	-Hap1- -Hap1-	phased by oneself
HG01868	Kinh Vietnamese	KHV	East Asian Ancestry	GG	GG	-Hap1- -Hap1-	phased by oneself
HG01872	Kinh Vietnamese	KHV	East Asian Ancestry	GG	GG	-Hap1- -Hap1-	phased by oneself
HG02019	Kinh Vietnamese	KHV	East Asian Ancestry	GG	GG	-Hap1- -Hap1-	phased by oneself
HG02020	Kinh Vietnamese	KHV	East Asian Ancestry	GG	GG	-Hap1- -Hap1-	phased by oneself
HG02025	Kinh Vietnamese	KHV	East Asian Ancestry	GG	GG	-Hap1- -Hap1-	phased by oneself
HG02032	Kinh Vietnamese	KHV	East Asian Ancestry	GG	GG	-Hap1- -Hap1-	phased by oneself
HG02049	Kinh Vietnamese	KHV	East Asian Ancestry	GG	GG	-Hap1- -Hap1-	phased by oneself
HG02050	Kinh Vietnamese	KHV	East Asian Ancestry	GG	GG	-Hap1- -Hap1-	phased by oneself
HG02058	Kinh Vietnamese	KHV	East Asian Ancestry	GG	GG	-Hap1- -Hap1-	phased by oneself
HG02084	Kinh Vietnamese	KHV	East Asian Ancestry	GG	GG	-Hap1- -Hap1-	phased by oneself
HG02116	Kinh Vietnamese	KHV	East Asian Ancestry	GG	GG	-Hap1- -Hap1-	phased by oneself
HG02130	Kinh Vietnamese	KHV	East Asian Ancestry	GG	GG	-Hap1- -Hap1-	phased by oneself
HG02136	Kinh Vietnamese	KHV	East Asian Ancestry	GG	GG	-Hap1- -Hap1-	phased by oneself
HG02140	Kinh Vietnamese	KHV	East Asian Ancestry	GG	GG	-Hap1- -Hap1-	phased by oneself
HG02521	Kinh Vietnamese	KHV	East Asian Ancestry	GG	GG	-Hap1- -Hap1-	phased by oneself
HG01596	Kinh Vietnamese	KHV	East Asian Ancestry	GC	GG	-WT- -Hap1-	phased by oneself
HG01599	Kinh Vietnamese	KHV	East Asian Ancestry	GC	GG	-WT- -Hap1-	phased by oneself
HG01842	Kinh Vietnamese	KHV	East Asian Ancestry	GC	GG	-WT- -Hap1-	phased by oneself
HG01843	Kinh Vietnamese	KHV	East Asian Ancestry	GC	GG	-WT- -Hap1-	phased by oneself
HG01845	Kinh Vietnamese	KHV	East Asian Ancestry	GC	GG	-WT- -Hap1-	phased by oneself
HG01846	Kinh Vietnamese	KHV	East Asian Ancestry	GC	GG	-WT- -Hap1-	phased by oneself
HG01847	Kinh Vietnamese	KHV	East Asian Ancestry	GC	GG	-WT- -Hap1-	phased by oneself
HG01848	Kinh Vietnamese	KHV	East Asian Ancestry	GC	GG	-WT- -Hap1-	phased by oneself
HG01849	Kinh Vietnamese	KHV	East Asian Ancestry	GC	GG	-WT- -Hap1-	phased by oneself
HG01851	Kinh Vietnamese	KHV	East Asian Ancestry	GC	GG	-WT- -Hap1-	phased by oneself
HG01852	Kinh Vietnamese	KHV	East Asian Ancestry	GC	GG	-WT- -Hap1-	phased by oneself
HG01855	Kinh Vietnamese	KHV	East Asian Ancestry	GC	GG	-WT- -Hap1-	phased by oneself
HG01857	Kinh Vietnamese	KHV	East Asian Ancestry	GC	GG	-WT- -Hap1-	phased by oneself
HG01859	Kinh Vietnamese	KHV	East Asian Ancestry	GC	GG	-WT- -Hap1-	phased by oneself
HG01860	Kinh Vietnamese	KHV	East Asian Ancestry	GC	GG	-WT- -Hap1-	phased by oneself
HG01865	Kinh Vietnamese	KHV	East Asian Ancestry	GC	GG	-WT- -Hap1-	phased by oneself
HG01866	Kinh Vietnamese	KHV	East Asian Ancestry	GC	GG	-WT- -Hap1-	phased by oneself
HG01871	Kinh Vietnamese	KHV	East Asian Ancestry	GC	GG	-WT- -Hap1-	phased by oneself
HG01873	Kinh Vietnamese	KHV	East Asian Ancestry	GC	GG	-WT- -Hap1-	phased by oneself
HG01878	Kinh Vietnamese	KHV	East Asian Ancestry	GC	GG	-WT- -Hap1-	phased by oneself
HG02026	Kinh Vietnamese	KHV	East Asian Ancestry	GC	GG	-WT- -Hap1-	phased by oneself
HG02031	Kinh Vietnamese	KHV	East Asian Ancestry	GC	GG	-WT- -Hap1-	phased by oneself
HG02035	Kinh Vietnamese	KHV	East Asian Ancestry	GC	GG	-WT- -Hap1-	phased by oneself
HG02040	Kinh Vietnamese	KHV	East Asian Ancestry	GC	GG	-WT- -Hap1-	phased by oneself
HG02048	Kinh Vietnamese	KHV	East Asian Ancestry	GC	GG	-WT- -Hap1-	phased by oneself
HG02057	Kinh Vietnamese	KHV	East Asian Ancestry	GC	GG	-WT- -Hap1-	phased by oneself
HG02069	Kinh Vietnamese	KHV	East Asian Ancestry	GC	GG	-WT- -Hap1-	phased by oneself
HG02072	Kinh Vietnamese	KHV	East Asian Ancestry	GC	GG	-WT- -Hap1-	phased by oneself
HG02073	Kinh Vietnamese	KHV	East Asian Ancestry	GC	GG	-WT- -Hap1-	phased by oneself
HG02075	Kinh Vietnamese	KHV	East Asian Ancestry	GC	GG	-WT- -Hap1-	phased by oneself
HG02076	Kinh Vietnamese	KHV	East Asian Ancestry	GC	GG	-WT- -Hap1-	phased by oneself
HG02085	Kinh Vietnamese	KHV	East Asian Ancestry	GC	GG	-WT- -Hap1-	phased by oneself
HG02086	Kinh Vietnamese	KHV	East Asian Ancestry	GC	GG	-WT- -Hap1-	phased by oneself
HG02122	Kinh Vietnamese	KHV	East Asian Ancestry	GC	GG	-WT- -Hap1-	phased by oneself
HG02128	Kinh Vietnamese	KHV	East Asian Ancestry	GC	GG	-WT- -Hap1-	phased by oneself
HG02134	Kinh Vietnamese	KHV	East Asian Ancestry	GC	GG	-WT- -Hap1-	phased by oneself
HG02137	Kinh Vietnamese	KHV	East Asian Ancestry	GC	GG	-WT- -Hap1-	phased by oneself
HG02141	Kinh Vietnamese	KHV	East Asian Ancestry	GC	GG	-WT- -Hap1-	phased by oneself
HG02142	Kinh Vietnamese	KHV	East Asian Ancestry	GC	GG	-WT- -Hap1-	phased by oneself
HG02512	Kinh Vietnamese	KHV	East Asian Ancestry	GC	GG	-WT- -Hap1-	phased by oneself
HG02513	Kinh Vietnamese	KHV	East Asian Ancestry	GC	GG	-WT- -Hap1-	phased by oneself
HG01598	Kinh Vietnamese	KHV	East Asian Ancestry	CC	GG	-WT- -WT-	phased by oneself
HG01840	Kinh Vietnamese	KHV	East Asian Ancestry	CC	GG	-WT- -WT-	phased by oneself
HG01841	Kinh Vietnamese	KHV	East Asian Ancestry	CC	GG	-WT- -WT-	phased by oneself
HG01844	Kinh Vietnamese	KHV	East Asian Ancestry	CC	GG	-WT- -WT-	phased by oneself
HG01850	Kinh Vietnamese	KHV	East Asian Ancestry	CC	GG	-WT- -WT-	phased by oneself
HG01861	Kinh Vietnamese	KHV	East Asian Ancestry	CC	GG	-WT- -WT-	phased by oneself
HG01862	Kinh Vietnamese	KHV	East Asian Ancestry	CC	GG	-WT- -WT-	phased by oneself
HG01863	Kinh Vietnamese	KHV	East Asian Ancestry	CC	GG	-WT- -WT-	phased by oneself
HG01869	Kinh Vietnamese	KHV	East Asian Ancestry	CC	GG	-WT- -WT-	phased by oneself
HG01870	Kinh Vietnamese	KHV	East Asian Ancestry	CC	GG	-WT- -WT-	phased by oneself
HG01874	Kinh Vietnamese	KHV	East Asian Ancestry	CC	GG	-WT- -WT-	phased by oneself
HG02016	Kinh Vietnamese	KHV	East Asian Ancestry	CC	GG	-WT- -WT-	phased by oneself
HG02017	Kinh Vietnamese	KHV	East Asian Ancestry	CC	GG	-WT- -WT-	phased by oneself
HG02023	Kinh Vietnamese	KHV	East Asian Ancestry	CC	GG	-WT- -WT-	phased by oneself
HG02028	Kinh Vietnamese	KHV	East Asian Ancestry	CC	GG	-WT- -WT-	phased by oneself
HG02029	Kinh Vietnamese	KHV	East Asian Ancestry	CC	GG	-WT- -WT-	phased by oneself
HG02047	Kinh Vietnamese	KHV	East Asian Ancestry	CC	GG	-WT- -WT-	phased by oneself
HG02060	Kinh Vietnamese	KHV	East Asian Ancestry	CC	GG	-WT- -WT-	phased by oneself
HG02061	Kinh Vietnamese	KHV	East Asian Ancestry	CC	GG	-WT- -WT-	phased by oneself
HG02064	Kinh Vietnamese	KHV	East Asian Ancestry	CC	GG	-WT- -WT-	phased by oneself
HG02067	Kinh Vietnamese	KHV	East Asian Ancestry	CC	GG	-WT- -WT-	phased by oneself
HG02070	Kinh Vietnamese	KHV	East Asian Ancestry	CC	GG	-WT- -WT-	phased by oneself
HG02078	Kinh Vietnamese	KHV	East Asian Ancestry	CC	GG	-WT- -WT-	phased by oneself
HG02079	Kinh Vietnamese	KHV	East Asian Ancestry	CC	GG	-WT- -WT-	phased by oneself
HG02081	Kinh Vietnamese	KHV	East Asian Ancestry	CC	GG	-WT- -WT-	phased by oneself
HG02082	Kinh Vietnamese	KHV	East Asian Ancestry	CC	GG	-WT- -WT-	phased by oneself
HG02087	Kinh Vietnamese	KHV	East Asian Ancestry	CC	GG	-WT- -WT-	phased by oneself
HG02088	Kinh Vietnamese	KHV	East Asian Ancestry	CC	GG	-WT- -WT-	phased by oneself
HG02113	Kinh Vietnamese	KHV	East Asian Ancestry	CC	GG	-WT- -WT-	phased by oneself
HG02121	Kinh Vietnamese	KHV	East Asian Ancestry	CC	GG	-WT- -WT-	phased by oneself
HG02127	Kinh Vietnamese	KHV	East Asian Ancestry	CC	GG	-WT- -WT-	phased by oneself
HG02131	Kinh Vietnamese	KHV	East Asian Ancestry	CC	GG	-WT- -WT-	phased by oneself
HG02133	Kinh Vietnamese	KHV	East Asian Ancestry	CC	GG	-WT- -WT-	phased by oneself
HG02138	Kinh Vietnamese	KHV	East Asian Ancestry	CC	GG	-WT- -WT-	phased by oneself
HG02139	Kinh Vietnamese	KHV	East Asian Ancestry	CC	GG	-WT- -WT-	phased by oneself
HG02522	Kinh Vietnamese	KHV	East Asian Ancestry	CC	GG	-WT- -WT-	phased by oneself
NA19023	Luhya	LWK	African Ancestry	GG	GG	-Hap1- -Hap1-	phased by oneself
NA19026	Luhya	LWK	African Ancestry	GG	GG	-Hap1- -Hap1-	phased by oneself
NA19028	Luhya	LWK	African Ancestry	GG	GG	-Hap1- -Hap1-	phased by oneself
NA19030	Luhya	LWK	African Ancestry	GG	GG	-Hap1- -Hap1-	phased by oneself
NA19031	Luhya	LWK	African Ancestry	GG	GG	-Hap1- -Hap1-	phased by oneself
NA19037	Luhya	LWK	African Ancestry	GG	GG	-Hap1- -Hap1-	phased by oneself
NA19038	Luhya	LWK	African Ancestry	GG	GG	-Hap1- -Hap1-	phased by oneself
NA19041	Luhya	LWK	African Ancestry	GG	GG	-Hap1- -Hap1-	phased by oneself
NA19043	Luhya	LWK	African Ancestry	GG	GG	-Hap1- -Hap1-	phased by oneself
NA19307	Luhya	LWK	African Ancestry	GG	GG	-Hap1- -Hap1-	phased by oneself
NA19308	Luhya	LWK	African Ancestry	GG	GG	-Hap1- -Hap1-	phased by oneself
NA19312	Luhya	LWK	African Ancestry	GG	GG	-Hap1- -Hap1-	phased by oneself
NA19315	Luhya	LWK	African Ancestry	GG	GG	-Hap1- -Hap1-	phased by oneself
NA19317	Luhya	LWK	African Ancestry	GG	GG	-Hap1- -Hap1-	phased by oneself
NA19320	Luhya	LWK	African Ancestry	GG	GG	-Hap1- -Hap1-	phased by oneself
NA19321	Luhya	LWK	African Ancestry	GG	GG	-Hap1- -Hap1-	phased by oneself
NA19323	Luhya	LWK	African Ancestry	GG	GG	-Hap1- -Hap1-	phased by oneself
NA19324	Luhya	LWK	African Ancestry	GG	GG	-Hap1- -Hap1-	phased by oneself
NA19328	Luhya	LWK	African Ancestry	GG	GG	-Hap1- -Hap1-	phased by oneself
NA19331	Luhya	LWK	African Ancestry	GG	GG	-Hap1- -Hap1-	phased by oneself
NA19334	Luhya	LWK	African Ancestry	GG	GG	-Hap1- -Hap1-	phased by oneself
NA19347	Luhya	LWK	African Ancestry	GG	GG	-Hap1- -Hap1-	phased by oneself
NA19360	Luhya	LWK	African Ancestry	GG	GG	-Hap1- -Hap1-	phased by oneself
NA19372	Luhya	LWK	African Ancestry	GG	GG	-Hap1- -Hap1-	phased by oneself
NA19376	Luhya	LWK	African Ancestry	GG	GG	-Hap1- -Hap1-	phased by oneself
NA19377	Luhya	LWK	African Ancestry	GG	GG	-Hap1- -Hap1-	phased by oneself
NA19378	Luhya	LWK	African Ancestry	GG	GG	-Hap1- -Hap1-	phased by oneself
NA19385	Luhya	LWK	African Ancestry	GG	GG	-Hap1- -Hap1-	phased by oneself
NA19393	Luhya	LWK	African Ancestry	GG	GG	-Hap1- -Hap1-	phased by oneself
NA19394	Luhya	LWK	African Ancestry	GG	GG	-Hap1- -Hap1-	phased by oneself
NA19397	Luhya	LWK	African Ancestry	GG	GG	-Hap1- -Hap1-	phased by oneself
NA19399	Luhya	LWK	African Ancestry	GG	GG	-Hap1- -Hap1-	phased by oneself
NA19401	Luhya	LWK	African Ancestry	GG	GG	-Hap1- -Hap1-	phased by oneself
NA19430	Luhya	LWK	African Ancestry	GG	GG	-Hap1- -Hap1-	phased by oneself
NA19431	Luhya	LWK	African Ancestry	GG	GG	-Hap1- -Hap1-	phased by oneself
NA19436	Luhya	LWK	African Ancestry	GG	GG	-Hap1- -Hap1-	phased by oneself
NA19438	Luhya	LWK	African Ancestry	GG	GG	-Hap1- -Hap1-	phased by oneself
NA19440	Luhya	LWK	African Ancestry	GG	GG	-Hap1- -Hap1-	phased by oneself
NA19443	Luhya	LWK	African Ancestry	GG	GG	-Hap1- -Hap1-	phased by oneself
NA19445	Luhya	LWK	African Ancestry	GG	GG	-Hap1- -Hap1-	phased by oneself
NA19446	Luhya	LWK	African Ancestry	GG	GG	-Hap1- -Hap1-	phased by oneself
NA19448	Luhya	LWK	African Ancestry	GG	GG	-Hap1- -Hap1-	phased by oneself
NA19449	Luhya	LWK	African Ancestry	GG	GG	-Hap1- -Hap1-	phased by oneself
NA19451	Luhya	LWK	African Ancestry	GG	GG	-Hap1- -Hap1-	phased by oneself
NA19454	Luhya	LWK	African Ancestry	GG	GG	-Hap1- -Hap1-	phased by oneself
NA19455	Luhya	LWK	African Ancestry	GG	GG	-Hap1- -Hap1-	phased by oneself
NA19457	Luhya	LWK	African Ancestry	GG	GG	-Hap1- -Hap1-	phased by oneself
NA19461	Luhya	LWK	African Ancestry	GG	GG	-Hap1- -Hap1-	phased by oneself
NA19462	Luhya	LWK	African Ancestry	GG	GG	-Hap1- -Hap1-	phased by oneself
NA19463	Luhya	LWK	African Ancestry	GG	GG	-Hap1- -Hap1-	phased by oneself
NA19472	Luhya	LWK	African Ancestry	GG	GG	-Hap1- -Hap1-	phased by oneself
NA19473	Luhya	LWK	African Ancestry	GG	GG	-Hap1- -Hap1-	phased by oneself
NA19019	Luhya	LWK	African Ancestry	GC	GG	-WT- -Hap1-	phased by oneself
NA19020	Luhya	LWK	African Ancestry	GC	GG	-WT- -Hap1-	phased by oneself
NA19024	Luhya	LWK	African Ancestry	GC	GG	-WT- -Hap1-	phased by oneself
NA19035	Luhya	LWK	African Ancestry	GC	GG	-WT- -Hap1-	phased by oneself
NA19036	Luhya	LWK	African Ancestry	GC	GG	-WT- -Hap1-	phased by oneself
NA19042	Luhya	LWK	African Ancestry	GC	GG	-WT- -Hap1-	phased by oneself
NA19309	Luhya	LWK	African Ancestry	GC	GG	-WT- -Hap1-	phased by oneself
NA19310	Luhya	LWK	African Ancestry	GC	GG	-WT- -Hap1-	phased by oneself
NA19314	Luhya	LWK	African Ancestry	GC	GG	-WT- -Hap1-	phased by oneself
NA19316	Luhya	LWK	African Ancestry	GC	GG	-WT- -Hap1-	phased by oneself
NA19318	Luhya	LWK	African Ancestry	GC	GG	-WT- -Hap1-	phased by oneself
NA19319	Luhya	LWK	African Ancestry	GC	GG	-WT- -Hap1-	phased by oneself
NA19327	Luhya	LWK	African Ancestry	GC	GG	-WT- -Hap1-	phased by oneself
NA19332	Luhya	LWK	African Ancestry	GC	GG	-WT- -Hap1-	phased by oneself
NA19338	Luhya	LWK	African Ancestry	GC	GG	-WT- -Hap1-	phased by oneself
NA19346	Luhya	LWK	African Ancestry	GC	GG	-WT- -Hap1-	phased by oneself
NA19350	Luhya	LWK	African Ancestry	GC	GG	-WT- -Hap1-	phased by oneself
NA19351	Luhya	LWK	African Ancestry	GC	GG	-WT- -Hap1-	phased by oneself
NA19355	Luhya	LWK	African Ancestry	GC	GG	-WT- -Hap1-	phased by oneself
NA19374	Luhya	LWK	African Ancestry	GC	GG	-WT- -Hap1-	phased by oneself
NA19375	Luhya	LWK	African Ancestry	GC	GG	-WT- -Hap1-	phased by oneself
NA19379	Luhya	LWK	African Ancestry	GC	GG	-WT- -Hap1-	phased by oneself
NA19380	Luhya	LWK	African Ancestry	GC	GG	-WT- -Hap1-	phased by oneself
NA19383	Luhya	LWK	African Ancestry	GC	GG	-WT- -Hap1-	phased by oneself
NA19384	Luhya	LWK	African Ancestry	GC	GG	-WT- -Hap1-	phased by oneself
NA19390	Luhya	LWK	African Ancestry	GC	GG	-WT- -Hap1-	phased by oneself
NA19391	Luhya	LWK	African Ancestry	GC	GG	-WT- -Hap1-	phased by oneself
NA19395	Luhya	LWK	African Ancestry	GC	GG	-WT- -Hap1-	phased by oneself
NA19403	Luhya	LWK	African Ancestry	GC	GG	-WT- -Hap1-	phased by oneself
NA19404	Luhya	LWK	African Ancestry	GC	GG	-WT- -Hap1-	phased by oneself
NA19428	Luhya	LWK	African Ancestry	GC	GG	-WT- -Hap1-	phased by oneself
NA19429	Luhya	LWK	African Ancestry	GC	GG	-WT- -Hap1-	phased by oneself
NA19434	Luhya	LWK	African Ancestry	GC	GG	-WT- -Hap1-	phased by oneself
NA19435	Luhya	LWK	African Ancestry	GC	GG	-WT- -Hap1-	phased by oneself
NA19439	Luhya	LWK	African Ancestry	GC	GG	-WT- -Hap1-	phased by oneself
NA19452	Luhya	LWK	African Ancestry	GC	GG	-WT- -Hap1-	phased by oneself
NA19456	Luhya	LWK	African Ancestry	GC	GG	-WT- -Hap1-	phased by oneself
NA19467	Luhya	LWK	African Ancestry	GC	GG	-WT- -Hap1-	phased by oneself
NA19468	Luhya	LWK	African Ancestry	GC	GG	-WT- -Hap1-	phased by oneself
NA19471	Luhya	LWK	African Ancestry	GC	GG	-WT- -Hap1-	phased by oneself
NA19474	Luhya	LWK	African Ancestry	GC	GG	-WT- -Hap1-	phased by oneself
NA19017	Luhya	LWK	African Ancestry	CC	GG	-WT- -WT-	phased by oneself
NA19025	Luhya	LWK	African Ancestry	CC	GG	-WT- -WT-	phased by oneself
NA19027	Luhya	LWK	African Ancestry	CC	GG	-WT- -WT-	phased by oneself
NA19437	Luhya	LWK	African Ancestry	CC	GG	-WT- -WT-	phased by oneself
NA19466	Luhya	LWK	African Ancestry	CC	GG	-WT- -WT-	phased by oneself
NA19475	Luhya	LWK	African Ancestry	CC	GG	-WT- -WT-	phased by oneself
HG03052	Mende	MSL	African Ancestry	GG	GG	-Hap1- -Hap1-	phased by oneself
HG03054	Mende	MSL	African Ancestry	GG	GG	-Hap1- -Hap1-	phased by oneself
HG03055	Mende	MSL	African Ancestry	GG	GG	-Hap1- -Hap1-	phased by oneself
HG03057	Mende	MSL	African Ancestry	GG	GG	-Hap1- -Hap1-	phased by oneself
HG03058	Mende	MSL	African Ancestry	GG	GG	-Hap1- -Hap1-	phased by oneself
HG03063	Mende	MSL	African Ancestry	GG	GG	-Hap1- -Hap1-	phased by oneself
HG03064	Mende	MSL	African Ancestry	GG	GG	-Hap1- -Hap1-	phased by oneself
HG03069	Mende	MSL	African Ancestry	GG	GG	-Hap1- -Hap1-	phased by oneself
HG03072	Mende	MSL	African Ancestry	GG	GG	-Hap1- -Hap1-	phased by oneself
HG03073	Mende	MSL	African Ancestry	GG	GG	-Hap1- -Hap1-	phased by oneself
HG03074	Mende	MSL	African Ancestry	GG	GG	-Hap1- -Hap1-	phased by oneself
HG03077	Mende	MSL	African Ancestry	GG	GG	-Hap1- -Hap1-	phased by oneself
HG03078	Mende	MSL	African Ancestry	GG	GG	-Hap1- -Hap1-	phased by oneself
HG03081	Mende	MSL	African Ancestry	GG	GG	-Hap1- -Hap1-	phased by oneself
HG03082	Mende	MSL	African Ancestry	GG	GG	-Hap1- -Hap1-	phased by oneself
HG03084	Mende	MSL	African Ancestry	GG	GG	-Hap1- -Hap1-	phased by oneself
HG03088	Mende	MSL	African Ancestry	GG	GG	-Hap1- -Hap1-	phased by oneself
HG03095	Mende	MSL	African Ancestry	GG	GG	-Hap1- -Hap1-	phased by oneself
HG03096	Mende	MSL	African Ancestry	GG	GG	-Hap1- -Hap1-	phased by oneself
HG03097	Mende	MSL	African Ancestry	GG	GG	-Hap1- -Hap1-	phased by oneself
HG03209	Mende	MSL	African Ancestry	GG	GG	-Hap1- -Hap1-	phased by oneself
HG03212	Mende	MSL	African Ancestry	GG	GG	-Hap1- -Hap1-	phased by oneself
HG03224	Mende	MSL	African Ancestry	GG	GG	-Hap1- -Hap1-	phased by oneself
HG03225	Mende	MSL	African Ancestry	GG	GG	-Hap1- -Hap1-	phased by oneself
HG03376	Mende	MSL	African Ancestry	GG	GG	-Hap1- -Hap1-	phased by oneself
HG03378	Mende	MSL	African Ancestry	GG	GG	-Hap1- -Hap1-	phased by oneself
HG03380	Mende	MSL	African Ancestry	GG	GG	-Hap1- -Hap1-	phased by oneself
HG03385	Mende	MSL	African Ancestry	GG	GG	-Hap1- -Hap1-	phased by oneself
HG03391	Mende	MSL	African Ancestry	GG	GG	-Hap1- -Hap1-	phased by oneself
HG03394	Mende	MSL	African Ancestry	GG	GG	-Hap1- -Hap1-	phased by oneself
HG03397	Mende	MSL	African Ancestry	GG	GG	-Hap1- -Hap1-	phased by oneself
HG03401	Mende	MSL	African Ancestry	GG	GG	-Hap1- -Hap1-	phased by oneself
HG03419	Mende	MSL	African Ancestry	GG	GG	-Hap1- -Hap1-	phased by oneself
HG03428	Mende	MSL	African Ancestry	GG	GG	-Hap1- -Hap1-	phased by oneself
HG03432	Mende	MSL	African Ancestry	GG	GG	-Hap1- -Hap1-	phased by oneself
HG03433	Mende	MSL	African Ancestry	GG	GG	-Hap1- -Hap1-	phased by oneself
HG03436	Mende	MSL	African Ancestry	GG	GG	-Hap1- -Hap1-	phased by oneself
HG03437	Mende	MSL	African Ancestry	GG	GG	-Hap1- -Hap1-	phased by oneself
HG03439	Mende	MSL	African Ancestry	GG	GG	-Hap1- -Hap1-	phased by oneself
HG03445	Mende	MSL	African Ancestry	GG	GG	-Hap1- -Hap1-	phased by oneself
HG03446	Mende	MSL	African Ancestry	GG	GG	-Hap1- -Hap1-	phased by oneself
HG03451	Mende	MSL	African Ancestry	GG	GG	-Hap1- -Hap1-	phased by oneself
HG03452	Mende	MSL	African Ancestry	GG	GG	-Hap1- -Hap1-	phased by oneself
HG03455	Mende	MSL	African Ancestry	GG	GG	-Hap1- -Hap1-	phased by oneself
HG03457	Mende	MSL	African Ancestry	GG	GG	-Hap1- -Hap1-	phased by oneself
HG03458	Mende	MSL	African Ancestry	GG	GG	-Hap1- -Hap1-	phased by oneself
HG03461	Mende	MSL	African Ancestry	GG	GG	-Hap1- -Hap1-	phased by oneself
HG03469	Mende	MSL	African Ancestry	GG	GG	-Hap1- -Hap1-	phased by oneself
HG03470	Mende	MSL	African Ancestry	GG	GG	-Hap1- -Hap1-	phased by oneself
HG03472	Mende	MSL	African Ancestry	GG	GG	-Hap1- -Hap1-	phased by oneself
HG03478	Mende	MSL	African Ancestry	GG	GG	-Hap1- -Hap1-	phased by oneself
HG03479	Mende	MSL	African Ancestry	GG	GG	-Hap1- -Hap1-	phased by oneself
HG03548	Mende	MSL	African Ancestry	GG	GG	-Hap1- -Hap1-	phased by oneself
HG03556	Mende	MSL	African Ancestry	GG	GG	-Hap1- -Hap1-	phased by oneself
HG03557	Mende	MSL	African Ancestry	GG	GG	-Hap1- -Hap1-	phased by oneself
HG03558	Mende	MSL	African Ancestry	GG	GG	-Hap1- -Hap1-	phased by oneself
HG03565	Mende	MSL	African Ancestry	GG	GG	-Hap1- -Hap1-	phased by oneself
HG03567	Mende	MSL	African Ancestry	GG	GG	-Hap1- -Hap1-	phased by oneself
HG03571	Mende	MSL	African Ancestry	GG	GG	-Hap1- -Hap1-	phased by oneself
HG03575	Mende	MSL	African Ancestry	GG	GG	-Hap1- -Hap1-	phased by oneself
HG03583	Mende	MSL	African Ancestry	GG	GG	-Hap1- -Hap1-	phased by oneself
HG03060	Mende	MSL	African Ancestry	GC	GG	-WT- -Hap1-	phased by oneself
HG03061	Mende	MSL	African Ancestry	GC	GG	-WT- -Hap1-	phased by oneself
HG03079	Mende	MSL	African Ancestry	GC	GG	-WT- -Hap1-	phased by oneself
HG03085	Mende	MSL	African Ancestry	GC	GG	-WT- -Hap1-	phased by oneself
HG03086	Mende	MSL	African Ancestry	GC	GG	-WT- -Hap1-	phased by oneself
HG03091	Mende	MSL	African Ancestry	GC	GG	-WT- -Hap1-	phased by oneself
HG03382	Mende	MSL	African Ancestry	GC	GG	-WT- -Hap1-	phased by oneself
HG03388	Mende	MSL	African Ancestry	GC	GG	-WT- -Hap1-	phased by oneself
HG03410	Mende	MSL	African Ancestry	GC	GG	-WT- -Hap1-	phased by oneself
HG03442	Mende	MSL	African Ancestry	GC	GG	-WT- -Hap1-	phased by oneself
HG03449	Mende	MSL	African Ancestry	GC	GG	-WT- -Hap1-	phased by oneself
HG03460	Mende	MSL	African Ancestry	GC	GG	-WT- -Hap1-	phased by oneself
HG03464	Mende	MSL	African Ancestry	GC	GG	-WT- -Hap1-	phased by oneself
HG03476	Mende	MSL	African Ancestry	GC	GG	-WT- -Hap1-	phased by oneself
HG03484	Mende	MSL	African Ancestry	GC	GG	-WT- -Hap1-	phased by oneself
HG03547	Mende	MSL	African Ancestry	GC	GG	-WT- -Hap1-	phased by oneself
HG03559	Mende	MSL	African Ancestry	GC	GG	-WT- -Hap1-	phased by oneself
HG03563	Mende	MSL	African Ancestry	GC	GG	-WT- -Hap1-	phased by oneself
HG03572	Mende	MSL	African Ancestry	GC	GG	-WT- -Hap1-	phased by oneself
HG03577	Mende	MSL	African Ancestry	GC	GG	-WT- -Hap1-	phased by oneself
HG03578	Mende	MSL	African Ancestry	GC	GG	-WT- -Hap1-	phased by oneself
HG03066	Mende	MSL	African Ancestry	CC	GG	-WT- -WT-	phased by oneself
HG03473	Mende	MSL	African Ancestry	CC	GG	-WT- -WT-	phased by oneself
HG03485	Mende	MSL	African Ancestry	CC	GG	-WT- -WT-	phased by oneself
NA19648	Mexican Ancestry	MXL	American Ancestry	GG	GG	-Hap1- -Hap1-	phased by oneself
NA19649	Mexican Ancestry	MXL	American Ancestry	GG	GG	-Hap1- -Hap1-	phased by oneself
NA19651	Mexican Ancestry	MXL	American Ancestry	GG	GG	-Hap1- -Hap1-	phased by oneself
NA19652	Mexican Ancestry	MXL	American Ancestry	GG	GG	-Hap1- -Hap1-	phased by oneself
NA19658	Mexican Ancestry	MXL	American Ancestry	GG	GG	-Hap1- -Hap1-	phased by oneself
NA19661	Mexican Ancestry	MXL	American Ancestry	GG	GG	-Hap1- -Hap1-	phased by oneself
NA19663	Mexican Ancestry	MXL	American Ancestry	GG	GG	-Hap1- -Hap1-	phased by oneself
NA19682	Mexican Ancestry	MXL	American Ancestry	GG	GG	-Hap1- -Hap1-	phased by oneself
NA19716	Mexican Ancestry	MXL	American Ancestry	GG	GG	-Hap1- -Hap1-	phased by oneself
NA19719	Mexican Ancestry	MXL	American Ancestry	GG	GG	-Hap1- -Hap1-	phased by oneself
NA19725	Mexican Ancestry	MXL	American Ancestry	GG	GG	-Hap1- -Hap1-	phased by oneself
NA19726	Mexican Ancestry	MXL	American Ancestry	GG	GG	-Hap1- -Hap1-	phased by oneself
NA19734	Mexican Ancestry	MXL	American Ancestry	GG	GG	-Hap1- -Hap1-	phased by oneself
NA19740	Mexican Ancestry	MXL	American Ancestry	GG	GG	-Hap1- -Hap1-	phased by oneself
NA19752	Mexican Ancestry	MXL	American Ancestry	GG	GG	-Hap1- -Hap1-	phased by oneself
NA19755	Mexican Ancestry	MXL	American Ancestry	GG	GG	-Hap1- -Hap1-	phased by oneself
NA19764	Mexican Ancestry	MXL	American Ancestry	GG	GG	-Hap1- -Hap1-	phased by oneself
NA19771	Mexican Ancestry	MXL	American Ancestry	GG	GG	-Hap1- -Hap1-	phased by oneself
NA19773	Mexican Ancestry	MXL	American Ancestry	GG	GG	-Hap1- -Hap1-	phased by oneself
NA19774	Mexican Ancestry	MXL	American Ancestry	GG	GG	-Hap1- -Hap1-	phased by oneself
NA19776	Mexican Ancestry	MXL	American Ancestry	GG	GG	-Hap1- -Hap1-	phased by oneself
NA19780	Mexican Ancestry	MXL	American Ancestry	GG	GG	-Hap1- -Hap1-	phased by oneself
NA19782	Mexican Ancestry	MXL	American Ancestry	GG	GG	-Hap1- -Hap1-	phased by oneself
NA19786	Mexican Ancestry	MXL	American Ancestry	GG	GG	-Hap1- -Hap1-	phased by oneself
NA19788	Mexican Ancestry	MXL	American Ancestry	GG	GG	-Hap1- -Hap1-	phased by oneself
NA19792	Mexican Ancestry	MXL	American Ancestry	GG	GG	-Hap1- -Hap1-	phased by oneself
NA19654	Mexican Ancestry	MXL	American Ancestry	GC	GG	-WT- -Hap1-	phased by oneself
NA19655	Mexican Ancestry	MXL	American Ancestry	GC	GG	-WT- -Hap1-	phased by oneself
NA19657	Mexican Ancestry	MXL	American Ancestry	GC	GG	-WT- -Hap1-	phased by oneself
NA19664	Mexican Ancestry	MXL	American Ancestry	GC	GG	-WT- -Hap1-	phased by oneself
NA19670	Mexican Ancestry	MXL	American Ancestry	GC	GG	-WT- -Hap1-	phased by oneself
NA19679	Mexican Ancestry	MXL	American Ancestry	GC	GG	-WT- -Hap1-	phased by oneself
NA19681	Mexican Ancestry	MXL	American Ancestry	GC	GG	-WT- -Hap1-	phased by oneself
NA19717	Mexican Ancestry	MXL	American Ancestry	GC	GG	-WT- -Hap1-	phased by oneself
NA19720	Mexican Ancestry	MXL	American Ancestry	GC	GG	-WT- -Hap1-	phased by oneself
NA19722	Mexican Ancestry	MXL	American Ancestry	GC	GG	-WT- -Hap1-	phased by oneself
NA19723	Mexican Ancestry	MXL	American Ancestry	GC	GG	-WT- -Hap1-	phased by oneself
NA19731	Mexican Ancestry	MXL	American Ancestry	GC	GG	-WT- -Hap1-	phased by oneself
NA19732	Mexican Ancestry	MXL	American Ancestry	GC	GG	-WT- -Hap1-	phased by oneself
NA19735	Mexican Ancestry	MXL	American Ancestry	GC	GG	-WT- -Hap1-	phased by oneself
NA19741	Mexican Ancestry	MXL	American Ancestry	GC	GG	-WT- -Hap1-	phased by oneself
NA19746	Mexican Ancestry	MXL	American Ancestry	GC	GG	-WT- -Hap1-	phased by oneself
NA19749	Mexican Ancestry	MXL	American Ancestry	GC	GG	-WT- -Hap1-	phased by oneself
NA19750	Mexican Ancestry	MXL	American Ancestry	GC	GG	-WT- -Hap1-	phased by oneself
NA19756	Mexican Ancestry	MXL	American Ancestry	GC	GG	-WT- -Hap1-	phased by oneself
NA19761	Mexican Ancestry	MXL	American Ancestry	GC	GG	-WT- -Hap1-	phased by oneself
NA19762	Mexican Ancestry	MXL	American Ancestry	GC	GG	-WT- -Hap1-	phased by oneself
NA19779	Mexican Ancestry	MXL	American Ancestry	GC	GG	-WT- -Hap1-	phased by oneself
NA19783	Mexican Ancestry	MXL	American Ancestry	GC	GG	-WT- -Hap1-	phased by oneself
NA19785	Mexican Ancestry	MXL	American Ancestry	GC	GG	-WT- -Hap1-	phased by oneself
NA19789	Mexican Ancestry	MXL	American Ancestry	GC	GG	-WT- -Hap1-	phased by oneself
NA19794	Mexican Ancestry	MXL	American Ancestry	GC	GG	-WT- -Hap1-	phased by oneself
NA19669	Mexican Ancestry	MXL	American Ancestry	CC	GG	-WT- -WT-	phased by oneself
NA19676	Mexican Ancestry	MXL	American Ancestry	CC	GG	-WT- -WT-	phased by oneself
NA19678	Mexican Ancestry	MXL	American Ancestry	CC	GG	-WT- -WT-	phased by oneself
NA19684	Mexican Ancestry	MXL	American Ancestry	CC	GG	-WT- -WT-	phased by oneself
NA19728	Mexican Ancestry	MXL	American Ancestry	CC	GG	-WT- -WT-	phased by oneself
NA19729	Mexican Ancestry	MXL	American Ancestry	CC	GG	-WT- -WT-	phased by oneself
NA19747	Mexican Ancestry	MXL	American Ancestry	CC	GG	-WT- -WT-	phased by oneself
NA19758	Mexican Ancestry	MXL	American Ancestry	CC	GG	-WT- -WT-	phased by oneself
NA19759	Mexican Ancestry	MXL	American Ancestry	CC	GG	-WT- -WT-	phased by oneself
NA19770	Mexican Ancestry	MXL	American Ancestry	CC	GG	-WT- -WT-	phased by oneself
NA19777	Mexican Ancestry	MXL	American Ancestry	CC	GG	-WT- -WT-	phased by oneself
NA19795	Mexican Ancestry	MXL	American Ancestry	CC	GG	-WT- -WT-	phased by oneself
HG01566	Peruvian	PEL	American Ancestry	GG	GG	-Hap1- -Hap1-	phased by oneself
HG01571	Peruvian	PEL	American Ancestry	GG	GG	-Hap1- -Hap1-	phased by oneself
HG01572	Peruvian	PEL	American Ancestry	GG	GG	-Hap1- -Hap1-	phased by oneself
HG01893	Peruvian	PEL	American Ancestry	GG	GG	-Hap1- -Hap1-	phased by oneself
HG01918	Peruvian	PEL	American Ancestry	GG	GG	-Hap1- -Hap1-	phased by oneself
HG01923	Peruvian	PEL	American Ancestry	GG	GG	-Hap1- -Hap1-	phased by oneself
HG01926	Peruvian	PEL	American Ancestry	GG	GG	-Hap1- -Hap1-	phased by oneself
HG01933	Peruvian	PEL	American Ancestry	GG	GG	-Hap1- -Hap1-	phased by oneself
HG01936	Peruvian	PEL	American Ancestry	GG	GG	-Hap1- -Hap1-	phased by oneself
HG01941	Peruvian	PEL	American Ancestry	GG	GG	-Hap1- -Hap1-	phased by oneself
HG01945	Peruvian	PEL	American Ancestry	GG	GG	-Hap1- -Hap1-	phased by oneself
HG01947	Peruvian	PEL	American Ancestry	GG	GG	-Hap1- -Hap1-	phased by oneself
HG01951	Peruvian	PEL	American Ancestry	GG	GG	-Hap1- -Hap1-	phased by oneself
HG01954	Peruvian	PEL	American Ancestry	GG	GG	-Hap1- -Hap1-	phased by oneself
HG01965	Peruvian	PEL	American Ancestry	GG	GG	-Hap1- -Hap1-	phased by oneself
HG01970	Peruvian	PEL	American Ancestry	GG	GG	-Hap1- -Hap1-	phased by oneself
HG01976	Peruvian	PEL	American Ancestry	GG	GG	-Hap1- -Hap1-	phased by oneself
HG01979	Peruvian	PEL	American Ancestry	GG	GG	-Hap1- -Hap1-	phased by oneself
HG01991	Peruvian	PEL	American Ancestry	GG	GG	-Hap1- -Hap1-	phased by oneself
HG02089	Peruvian	PEL	American Ancestry	GG	GG	-Hap1- -Hap1-	phased by oneself
HG02150	Peruvian	PEL	American Ancestry	GG	GG	-Hap1- -Hap1-	phased by oneself
HG02253	Peruvian	PEL	American Ancestry	GG	GG	-Hap1- -Hap1-	phased by oneself
HG02259	Peruvian	PEL	American Ancestry	GG	GG	-Hap1- -Hap1-	phased by oneself
HG02262	Peruvian	PEL	American Ancestry	GG	GG	-Hap1- -Hap1-	phased by oneself
HG02272	Peruvian	PEL	American Ancestry	GG	GG	-Hap1- -Hap1-	phased by oneself
HG02286	Peruvian	PEL	American Ancestry	GG	GG	-Hap1- -Hap1-	phased by oneself
HG02292	Peruvian	PEL	American Ancestry	GG	GG	-Hap1- -Hap1-	phased by oneself
HG02298	Peruvian	PEL	American Ancestry	GG	GG	-Hap1- -Hap1-	phased by oneself
HG02312	Peruvian	PEL	American Ancestry	GG	GG	-Hap1- -Hap1-	phased by oneself
HG02345	Peruvian	PEL	American Ancestry	GG	GG	-Hap1- -Hap1-	phased by oneself
HG02348	Peruvian	PEL	American Ancestry	GG	GG	-Hap1- -Hap1-	phased by oneself
HG02425	Peruvian	PEL	American Ancestry	GG	GG	-Hap1- -Hap1-	phased by oneself
HG01578	Peruvian	PEL	American Ancestry	GC	GG	-WT- -Hap1-	phased by oneself
HG01892	Peruvian	PEL	American Ancestry	GC	GG	-WT- -Hap1-	phased by oneself
HG01917	Peruvian	PEL	American Ancestry	GC	GG	-WT- -Hap1-	phased by oneself
HG01920	Peruvian	PEL	American Ancestry	GC	GG	-WT- -Hap1-	phased by oneself
HG01921	Peruvian	PEL	American Ancestry	GC	GG	-WT- -Hap1-	phased by oneself
HG01924	Peruvian	PEL	American Ancestry	GC	GG	-WT- -Hap1-	phased by oneself
HG01927	Peruvian	PEL	American Ancestry	GC	GG	-WT- -Hap1-	phased by oneself
HG01935	Peruvian	PEL	American Ancestry	GC	GG	-WT- -Hap1-	phased by oneself
HG01938	Peruvian	PEL	American Ancestry	GC	GG	-WT- -Hap1-	phased by oneself
HG01942	Peruvian	PEL	American Ancestry	GC	GG	-WT- -Hap1-	phased by oneself
HG01948	Peruvian	PEL	American Ancestry	GC	GG	-WT- -Hap1-	phased by oneself
HG01950	Peruvian	PEL	American Ancestry	GC	GG	-WT- -Hap1-	phased by oneself
HG01953	Peruvian	PEL	American Ancestry	GC	GG	-WT- -Hap1-	phased by oneself
HG01961	Peruvian	PEL	American Ancestry	GC	GG	-WT- -Hap1-	phased by oneself
HG01967	Peruvian	PEL	American Ancestry	GC	GG	-WT- -Hap1-	phased by oneself
HG01971	Peruvian	PEL	American Ancestry	GC	GG	-WT- -Hap1-	phased by oneself
HG01977	Peruvian	PEL	American Ancestry	GC	GG	-WT- -Hap1-	phased by oneself
HG01980	Peruvian	PEL	American Ancestry	GC	GG	-WT- -Hap1-	phased by oneself
HG01982	Peruvian	PEL	American Ancestry	GC	GG	-WT- -Hap1-	phased by oneself
HG01997	Peruvian	PEL	American Ancestry	GC	GG	-WT- -Hap1-	phased by oneself
HG02002	Peruvian	PEL	American Ancestry	GC	GG	-WT- -Hap1-	phased by oneself
HG02003	Peruvian	PEL	American Ancestry	GC	GG	-WT- -Hap1-	phased by oneself
HG02006	Peruvian	PEL	American Ancestry	GC	GG	-WT- -Hap1-	phased by oneself
HG02008	Peruvian	PEL	American Ancestry	GC	GG	-WT- -Hap1-	phased by oneself
HG02102	Peruvian	PEL	American Ancestry	GC	GG	-WT- -Hap1-	phased by oneself
HG02146	Peruvian	PEL	American Ancestry	GC	GG	-WT- -Hap1-	phased by oneself
HG02147	Peruvian	PEL	American Ancestry	GC	GG	-WT- -Hap1-	phased by oneself
HG02252	Peruvian	PEL	American Ancestry	GC	GG	-WT- -Hap1-	phased by oneself
HG02260	Peruvian	PEL	American Ancestry	GC	GG	-WT- -Hap1-	phased by oneself
HG02265	Peruvian	PEL	American Ancestry	GC	GG	-WT- -Hap1-	phased by oneself
HG02266	Peruvian	PEL	American Ancestry	GC	GG	-WT- -Hap1-	phased by oneself
HG02271	Peruvian	PEL	American Ancestry	GC	GG	-WT- -Hap1-	phased by oneself
HG02274	Peruvian	PEL	American Ancestry	GC	GG	-WT- -Hap1-	phased by oneself
HG02275	Peruvian	PEL	American Ancestry	GC	GG	-WT- -Hap1-	phased by oneself
HG02285	Peruvian	PEL	American Ancestry	GC	GG	-WT- -Hap1-	phased by oneself
HG02291	Peruvian	PEL	American Ancestry	GC	GG	-WT- -Hap1-	phased by oneself
HG02299	Peruvian	PEL	American Ancestry	GC	GG	-WT- -Hap1-	phased by oneself
HG01565	Peruvian	PEL	American Ancestry	CC	GG	-WT- -WT-	phased by oneself
HG01577	Peruvian	PEL	American Ancestry	CC	GG	-WT- -WT-	phased by oneself
HG01932	Peruvian	PEL	American Ancestry	CC	GG	-WT- -WT-	phased by oneself
HG01939	Peruvian	PEL	American Ancestry	CC	GG	-WT- -WT-	phased by oneself
HG01944	Peruvian	PEL	American Ancestry	CC	GG	-WT- -WT-	phased by oneself
HG01968	Peruvian	PEL	American Ancestry	CC	GG	-WT- -WT-	phased by oneself
HG01973	Peruvian	PEL	American Ancestry	CC	GG	-WT- -WT-	phased by oneself
HG01974	Peruvian	PEL	American Ancestry	CC	GG	-WT- -WT-	phased by oneself
HG01992	Peruvian	PEL	American Ancestry	CC	GG	-WT- -WT-	phased by oneself
HG02090	Peruvian	PEL	American Ancestry	CC	GG	-WT- -WT-	phased by oneself
HG02104	Peruvian	PEL	American Ancestry	CC	GG	-WT- -WT-	phased by oneself
HG02105	Peruvian	PEL	American Ancestry	CC	GG	-WT- -WT-	phased by oneself
HG02277	Peruvian	PEL	American Ancestry	CC	GG	-WT- -WT-	phased by oneself
HG02278	Peruvian	PEL	American Ancestry	CC	GG	-WT- -WT-	phased by oneself
HG02301	Peruvian	PEL	American Ancestry	CC	GG	-WT- -WT-	phased by oneself
HG02304	Peruvian	PEL	American Ancestry	CC	GG	-WT- -WT-	phased by oneself
HG01583	Punjabi	PJL	South Asian Ancestry	GG	GG	-Hap1- -Hap1-	phased by oneself
HG01593	Punjabi	PJL	South Asian Ancestry	GG	GG	-Hap1- -Hap1-	phased by oneself
HG02604	Punjabi	PJL	South Asian Ancestry	GG	GG	-Hap1- -Hap1-	phased by oneself
HG02648	Punjabi	PJL	South Asian Ancestry	GG	GG	-Hap1- -Hap1-	phased by oneself
HG02651	Punjabi	PJL	South Asian Ancestry	GG	GG	-Hap1- -Hap1-	phased by oneself
HG02652	Punjabi	PJL	South Asian Ancestry	GG	GG	-Hap1- -Hap1-	phased by oneself
HG02654	Punjabi	PJL	South Asian Ancestry	GG	GG	-Hap1- -Hap1-	phased by oneself
HG02655	Punjabi	PJL	South Asian Ancestry	GG	GG	-Hap1- -Hap1-	phased by oneself
HG02660	Punjabi	PJL	South Asian Ancestry	GG	GG	-Hap1- -Hap1-	phased by oneself
HG02661	Punjabi	PJL	South Asian Ancestry	GG	GG	-Hap1- -Hap1-	phased by oneself
HG02684	Punjabi	PJL	South Asian Ancestry	GG	GG	-Hap1- -Hap1-	phased by oneself
[truncated: 506 more rows]
