# Supplementary material for: A hypomorphic SRD5A2 haplotype with a potential founder effect: composed of common variants in individuals with 5α-reductase type 2 deficiency from South China
Source: Biol Sex Differ. 2026 Feb 11;17:50. doi: 10.1186/s13293-026-00847-3 (PMC12998017; doi:10.1186/s13293-026-00847-3)
Supplement: Supplementary file 8 — Additional file 8. [file 13293_2026_847_MOESM8_ESM.xlsx]

## Sheet: S8
Supplementary table S8.The DSD panel genes list.
Class	Genes
Hypogonadotropic hypogonadism	ANOS1, FGFR1, PROKR2, PROK2, CHD7, FGF8, GNRHR, KISS1R, NSMF, TAC3, TACR3, GNRH1, KISS1, WDR11, HS6ST1, SEMA3A, SPRY4, IL17RD, DUSP6, FGF17, FEZF1, LHB, FSHB, NDNF, FLRT3
Abnormal gonadal development	NR5A1, SRY, WNT4, SOX9, SOX3, DHH, NROB1, MAMLD1, MAP3K1, CBX2, AKR1C2, ZFPM2
Androgen synthesis disorder	CYP11A1, CYP11B1, CYP17A1, HSD3B2, SRD5A2, STAR, MTHFR, CYP19A1, INSL3, LHCGR, AR
Persistent Müllerian Duct Syndrome (PMDS)	AMH, AMHR2
Syndromic infertility	SOX2, NDN, SNRPN, DMPK, PTPN11, RSPO1, DHCR7, POR, LZTR1, RIT1, SOS2, PPP1CB, SOS2
